# Supplementary material for: Divergent DNA methylation patterns associated with gene expression in rice cultivars with contrasting drought and salinity stress response
Source: Sci Rep. 2015 Oct 9;5:14922. doi: 10.1038/srep14922 (PMC4598828; doi:10.1038/srep14922)
Supplement: Supplementary Table S3 [file srep14922-s2.xls]

## Sheet: Sheet2
Supplementary Table S3 List of differentially expressed genes between the rice cultivars.
Gene identifier	N22/IR64			Pokkali/IR64			Gene description
	Log2 fold change	p-value	Regulation	Log2 fold change	p-value	Regulation
LOC_Os01g01010	-1.79769e+308	0.0287802	Down	-1.52948	0.225679	--	TBC domain containing protein, expressed
LOC_Os01g01040	1.97039	0.0153697	up	-0.686788	0.533748	--	expressed protein
LOC_Os01g01070	-3.82475	0.00249677	Down	-0.455651	0.634739	--	expressed protein
LOC_Os01g01070	1.79769e+308	0.00522085	up	1.79769e+308	0.197453	--	expressed protein
LOC_Os01g01070	-3.18795	0.0249766	Down	0.0915479	0.936695	--	expressed protein
LOC_Os01g01070	-1.79769e+308	0.00493351	Down	-0.263356	0.742709	--	expressed protein
LOC_Os01g01080	2.77983	0.015515	up	1.49627	0.232584	--	decarboxylase, putative, expressed
LOC_Os01g01307	-2.55792	0.0393889	Down	-1.70577	0.145493	--	translocon-associated protein beta domain containing protein, expressed
LOC_Os01g01340	-1.53961	0.000362999	Down	-0.205777	0.606607	--	light-induced protein 1-like, putative, expressed
LOC_Os01g01360	-4.40481	0.0025394	Down	-4.34378	0.00432347	Down	peptide transporter PTR2, putative, expressed
LOC_Os01g01380	1.79769e+308	0.024701	up	1.79769e+308	0.478239	--	expressed protein
LOC_Os01g01390	1.79769e+308	0.0301966	up	1.79769e+308	0.0232833	up	expressed protein
LOC_Os01g01450	1.08403	0.0277443	up	0.761664	0.141551	--	stress responsive protein, putative, expressed
LOC_Os01g01570	-1.79769e+308	0.0360574	Down	1.57848	0.108098	--	kinesin heavy chain, putative, expressed
LOC_Os01g01570	0	1	--	1.79769e+308	0.0334843	up	kinesin heavy chain, putative, expressed
LOC_Os01g01689	-0.854668	0.139327	--	-1.2771	0.044187	Down	phosphatidylinositol 3- and 4-kinase family protein, expressed
LOC_Os01g01689	3.25594	0.00700956	up	1.98684	0.133003	--	phosphatidylinositol 3- and 4-kinase family protein, expressed
LOC_Os01g01689	-2.92274	0.0472512	Down	-2.08743	0.140003	--	phosphatidylinositol 3- and 4-kinase family protein, expressed
LOC_Os01g01830	1.79769e+308	0.00807014	up	1.79769e+308	0.0133418	up	OsPOP1 - Putative Prolyl Oligopeptidase homologue, expressed
LOC_Os01g01830	1.79769e+308	0.47616	--	1.79769e+308	0.036811	up	OsPOP1 - Putative Prolyl Oligopeptidase homologue, expressed
LOC_Os01g01830	-1.72638	0.0676503	--	-6.7341	0.000663877	Down	OsPOP1 - Putative Prolyl Oligopeptidase homologue, expressed
LOC_Os01g01925	-4.68687	0.00572125	Down	-3.53452	0.0232476	Down	expressed protein
LOC_Os01g02020	-0.165414	0.706637	--	-1.07662	0.0311507	Down	acetyl-CoA acetyltransferase, cytosolic, putative, expressed
LOC_Os01g02020	1.79769e+308	0.0134136	up	0	1	--	acetyl-CoA acetyltransferase, cytosolic, putative, expressed
LOC_Os01g02180	0.216816	0.770372	--	-7.01249	0.000491061	Down	expressed protein
LOC_Os01g02400	-1.30168	0.0487764	Down	-0.899484	0.17084	--	protein kinase domain containing protein, expressed
LOC_Os01g02400	-1.79769e+308	0.00763101	Down	-0.76595	0.399313	--	protein kinase domain containing protein, expressed
LOC_Os01g02690	4.72555	0.0050452	up	1.08047	0.576697	--	resistance-related receptor-like kinase, putative, expressed
LOC_Os01g02710	-3.17175	0.0287864	Down	-0.435811	0.726979	--	LRk-type protein, putative, expressed
LOC_Os01g02750	2.97273	0.00957633	up	-4.23028	0.0148621	Down	protein kinase domain containing protein, expressed
LOC_Os01g02770	6.5256	2.33e-05	up	5.03092	0.00219719	up	resistance-related receptor-like kinase, putative, expressed
LOC_Os01g02790	1.79769e+308	0.158655	--	1.79769e+308	0.0374412	up	protein kinase domain containing protein, expressed
LOC_Os01g02810	5.08652	0.00231772	up	5.17936	0.00208583	up	resistance-related receptor-like kinase, putative, expressed
LOC_Os01g02960	-6.41246	0.000503527	Down	-1.79769e+308	0.0146315	Down	expressed protein
LOC_Os01g02960	-3.83741	0.0009046	Down	-1.79769e+308	0.00912722	Down	expressed protein
LOC_Os01g03310	4.68952	0.00290408	up	-1.27335	0.587298	--	BBTI1 - Bowman-Birk type bran trypsin inhibitor precursor, expressed
LOC_Os01g03350	2.62118	0.0212308	up	-4.69425	0.0174708	Down	expressed protein
LOC_Os01g03520	-2.30132	0.332966	--	6.26487	0.000284867	up	ubiquitin conjugating enzyme protein, putative, expressed
LOC_Os01g03530	-3.22315	0.00763863	Down	-1.84521	0.0822567	--	multicopper oxidase domain containing protein, expressed
LOC_Os01g03530	-3.08834	0.0387113	Down	0.274758	0.821609	--	multicopper oxidase domain containing protein, expressed
LOC_Os01g03680	3.30136	0.0217325	up	2.87603	0.0533735	--	BBTI8 - Bowman-Birk type bran trypsin inhibitor precursor, expressed
LOC_Os01g04010	-1.0439	0.0338368	Down	-0.558032	0.254924	--	expressed protein
LOC_Os01g04020	-0.570887	0.220333	--	-2.05379	0.0003785	Down	AP2 domain containing protein, expressed
LOC_Os01g04030	7.5304	0.0218459	up	6.84805	0.0396027	up	signal peptidase complex subunit 3, putative, expressed
LOC_Os01g04050	0.615108	0.382494	--	-2.18697	0.0377461	Down	BBTI12 - Bowman-Birk type bran trypsin inhibitor precursor, expressed
LOC_Os01g04200	1.79769e+308	0.047185	up	1.79769e+308	0.0742872	--	metallo-beta-lactamase family protein, putative, expressed
LOC_Os01g04250	-1.79769e+308	0.12842	--	3.99615	0.00866041	up	expressed protein
LOC_Os01g04350	1.79769e+308	0.03672	up	0	1	--	hsp20/alpha crystallin family protein, putative, expressed
LOC_Os01g04490	4.18347	0.00945832	up	3.38674	0.0470915	up	Ser/Thr protein kinase, putative, expressed
LOC_Os01g04530	-0.0945634	0.931884	--	-1.79769e+308	0.0374412	Down	expressed protein
LOC_Os01g04540	4.87741	0.00435729	up	-1.79769e+308	0.176755	--	serine/threonine-protein kinase At1g18390 precursor, putative, expressed
LOC_Os01g04550	-0.490113	0.587634	--	-1.79769e+308	0.0149827	Down	expressed protein
LOC_Os01g04550	1.2559	0.137588	--	-1.79769e+308	0.0232532	Down	expressed protein
LOC_Os01g04560	1.79769e+308	0.0444683	up	1.79769e+308	0.0581241	--	expressed protein
LOC_Os01g04710	-0.582303	0.555344	--	-3.612	0.00303611	Down	aspartic proteinase, putative, expressed
LOC_Os01g04720	-0.206943	0.726188	--	-1.79769e+308	0.000428359	Down	leucine-rich repeat protein-related, putative, expressed
LOC_Os01g04750	1.38543	0.348098	--	4.65418	0.000156585	up	B3 DNA binding domain containing protein, expressed
LOC_Os01g04800	-2.82385	1.68e-05	Down	-0.426141	0.421115	--	B3 DNA binding domain containing protein, expressed
LOC_Os01g04800	-1.79769e+308	0.00838791	Down	-1.18935	0.205	--	B3 DNA binding domain containing protein, expressed
LOC_Os01g05090	6.65588	5.78e-09	up	1.69647	0.230724	--	expressed protein
LOC_Os01g05180	5.28301	5.02e-05	up	-1.79769e+308	0.107395	--	expressed protein
LOC_Os01g05500	2.60138	0.000409332	up	0	1	--	zinc finger protein, putative, expressed
LOC_Os01g05530	0	1	--	1.79769e+308	0.0237782	up	expressed protein
LOC_Os01g05610	-1.41092	0.0269445	Down	-1.25505	0.059019	--	Core histone H2A/H2B/H3/H4 domain containing protein, putative, expressed
LOC_Os01g05694	-3.53244	0.000378447	Down	-0.0336127	0.958865	--	expressed protein
LOC_Os01g05800	-1.79769e+308	0.0419681	Down	-0.956958	0.460308	--	inner membrane protein, putative, expressed
LOC_Os01g05800	1.11267	0.0236427	up	0.617977	0.236485	--	inner membrane protein, putative, expressed
LOC_Os01g05810	4.68966	0.0213339	up	4.46426	0.034168	up	gamma-glutamyltranspeptidase 1 precursor, putative, expressed
LOC_Os01g06150	-3.32169	0.0468196	Down	-1.79082	0.224851	--	expressed protein
LOC_Os01g06510	1.79769e+308	0.0428842	up	0	1	--	arginyl-tRNA synthetase, putative, expressed
LOC_Os01g06510	1.79769e+308	0.00521623	up	0	1	--	arginyl-tRNA synthetase, putative, expressed
LOC_Os01g06520	1.79769e+308	0.0202516	up	0	1	--	verticillium wilt disease resistance protein, putative, expressed
LOC_Os01g06870	1.79769e+308	0.026124	up	0	1	--	resistance protein SlVe1 precursor, putative, expressed
LOC_Os01g06876	1.79769e+308	0.0292275	up	0	1	--	Cf-2, putative, expressed
LOC_Os01g06920	4.31746	0.00211801	up	0.565026	0.724899	--	resistance protein SlVe1 precursor, putative, expressed
LOC_Os01g07250	1.15787	0.0219949	up	-0.274837	0.639978	--	saposin-like type B, region 1 family protein, putative, expressed
LOC_Os01g07590	-1.99864	0.00034153	Down	-0.106883	0.819717	--	universal stress protein domain containing protein, putative, expressed
LOC_Os01g07590	-2.43613	2.42e-05	Down	-0.666313	0.171142	--	universal stress protein domain containing protein, putative, expressed
LOC_Os01g07590	-3.32117	0.000230382	Down	-0.451262	0.461437	--	universal stress protein domain containing protein, putative, expressed
LOC_Os01g07870	-1.43994	0.0183721	Down	-0.187016	0.733651	--	ABC transporter family protein, putative, expressed
LOC_Os01g07870	-2.9876	1.91e-09	Down	-0.480643	0.220832	--	ABC transporter family protein, putative, expressed
LOC_Os01g07870	-3.20071	0	Down	-0.852541	0.00258002	--	ABC transporter family protein, putative, expressed
LOC_Os01g07870	-4.08078	0.00491833	Down	0.830078	0.403925	--	ABC transporter family protein, putative, expressed
LOC_Os01g08000	-1.79769e+308	0.0556332	--	-5.24216	0.00132243	Down	fibronectin type 3 and ankyrin repeat domains 1 protein, putative, expressed
LOC_Os01g08200	-1.79769e+308	0.0340864	Down	-2.61808	0.0550747	--	ubiquitin carboxyl-terminal hydrolase 14, putative, expressed
LOC_Os01g08280	2.34898	0.191552	--	5.02705	0.00268128	up	expressed protein
LOC_Os01g08280	-0.226942	0.755821	--	-1.79769e+308	0.00404561	Down	expressed protein
LOC_Os01g08370	-0.63441	0.501353	--	-4.72227	0.00196628	Down	symbiosis-related disease resistance protein, putative, expressed
LOC_Os01g08430	-2.14429	0.00078028	Down	-0.708746	0.201676	--	expressed protein
LOC_Os01g08750	0	1	--	1.79769e+308	0.0270056	up	expressed protein
LOC_Os01g08750	-1.79769e+308	0.0371845	Down	-1.79769e+308	0.0371845	Down	expressed protein
LOC_Os01g09010	4.5936	0.0290432	up	1.42339	0.555848	--	transferase family protein, putative, expressed
LOC_Os01g09080	1.79769e+308	0.0893291	--	1.79769e+308	0.0471145	up	WRKY107, expressed
LOC_Os01g09252	-1.79769e+308	0.0287633	Down	-1.79769e+308	0.0287633	Down	WD domain, G-beta repeat domain containing protein, expressed
LOC_Os01g09252	-1.79769e+308	0.045245	Down	-0.104465	0.930228	--	WD domain, G-beta repeat domain containing protein, expressed
LOC_Os01g09252	1.79769e+308	0.00730871	up	0	1	--	WD domain, G-beta repeat domain containing protein, expressed
LOC_Os01g09252	6.7538	0.000199474	up	4.9485	0.00990964	up	WD domain, G-beta repeat domain containing protein, expressed
LOC_Os01g09252	-1.79769e+308	0.0717322	--	-3.48174	0.0445	Down	WD domain, G-beta repeat domain containing protein, expressed
LOC_Os01g09300	1.38096	0.0134036	up	0.0846739	0.894408	--	oxidoreductase, putative, expressed
LOC_Os01g09430	-3.18476	0.00662477	Down	0.887448	0.284035	--	expressed protein
LOC_Os01g09510	-1.77979	0.0296504	Down	-0.546184	0.447835	--	60S acidic ribosomal protein, putative, expressed
LOC_Os01g09510	-3.47866	0.00134108	Down	-0.864363	0.270041	--	60S acidic ribosomal protein, putative, expressed
LOC_Os01g09560	-5.1626	8.68e-07	Down	-1.79769e+308	4.69e-05	Down	mitochondrial-processing peptidase subunit alpha, mitochondrial precursor, putative, expressed
LOC_Os01g10430	-1.19731	0.0220603	Down	-1.18509	0.032059	Down	protein kinase family protein, putative, expressed
LOC_Os01g10430	-2.82724	0.0433266	Down	-2.03628	0.135349	--	protein kinase family protein, putative, expressed
LOC_Os01g10440	-1.29464	0.32153	--	-3.5536	0.0213232	Down	xylosyltransferase, putative, expressed
LOC_Os01g10580	1.79769e+308	0.0340029	up	1.79769e+308	0.0718729	--	B-box zinc finger family protein, putative, expressed
LOC_Os01g10680	-1.20728	0.157325	--	-2.50735	0.0222964	Down	GIL1, putative, expressed
LOC_Os01g11620	-2.09219	0.0136056	Down	0.0922661	0.894387	--	GDSL-like lipase/acylhydrolase, putative, expressed
LOC_Os01g12220	2.56797	0.0132644	up	0.870857	0.473292	--	uncharacterized protein family UPF0016 domain containing protein, expressed
LOC_Os01g12290	3.51508	0.0144217	up	0.923112	0.577185	--	S-locus lectin protein kinase family protein, putative, expressed
LOC_Os01g12290	2.88707	0.0440754	up	2.25545	0.142048	--	S-locus lectin protein kinase family protein, putative, expressed
LOC_Os01g12320	4.0436	0.00526108	up	3.29741	0.0309093	up	GDSL-like lipase/acylhydrolase, putative, expressed
LOC_Os01g12710	-1.55288	6.66e-05	Down	-1.45807	0.000270149	Down	oxidoreductase, short chain dehydrogenase/reductase family domain containing protein, expressed
LOC_Os01g12730	-1.79769e+308	0.0344874	Down	-8.66269	0.111845	--	ras-related protein, putative, expressed
LOC_Os01g13090	1.79769e+308	0.0019075	up	1.79769e+308	0.0213676	up	nucleic acid binding protein, putative, expressed
LOC_Os01g13100	-1.66826	0.033554	Down	0.174745	0.78933	--	KH domain containing protein, putative, expressed
LOC_Os01g13250	1.79769e+308	0.0425211	up	0	1	--	sarcoma antigen NY-SAR-91, putative, expressed
LOC_Os01g13340	-4.37597	0.0190803	Down	-2.21472	0.177977	--	harpin-induced protein 1 domain containing protein, expressed
LOC_Os01g14090	-1.79769e+308	0.0360496	Down	-0.508897	0.666782	--	kinesin motor domain containing protein, putative, expressed
LOC_Os01g15000	-1.17736	0.387966	--	-4.30203	0.0216322	Down	lipase, putative, expressed
LOC_Os01g15000	-0.786278	0.0911313	--	-1.10633	0.0277633	Down	lipase, putative, expressed
LOC_Os01g15010	-11.5987	0.396543	--	-7.35862	4.38e-05	Down	miro, putative, expressed
LOC_Os01g15010	1.79769e+308	0.016609	up	1.79769e+308	0.0141171	up	miro, putative, expressed
LOC_Os01g15270	-1.79769e+308	0.0002217	Down	-0.11265	0.846883	--	expressed protein
LOC_Os01g15448	-4.16887	0.000170326	Down	-2.06641	0.039946	Down	expressed protein
LOC_Os01g15470	3.167	0.0165223	up	3.19106	0.0180267	up	protein kinase, putative, expressed
LOC_Os01g15520	-3.27846	0.0057088	Down	-1.96703	0.101682	--	expressed protein
LOC_Os01g15520	-4.7951	0.00117616	Down	-3.27193	0.0133714	Down	expressed protein
LOC_Os01g15520	-3.04147	0.00829857	Down	-2.17636	0.0687119	--	expressed protein
LOC_Os01g15520	-2.50035	0.0420172	Down	-2.90946	0.0288953	Down	expressed protein
LOC_Os01g15660	2.8884	0.0344454	up	-8.97649	0.865392	--	NAD dependent epimerase/dehydratase family protein, putative, expressed
LOC_Os01g16180	0.497886	0.533469	--	-2.44884	0.0429971	Down	MT-A70 domain containing protein, expressed
LOC_Os01g16180	1.79769e+308	3.17e-05	up	0	1	--	MT-A70 domain containing protein, expressed
LOC_Os01g16310	-2.00637	0.0457066	Down	0.73727	0.324072	--	glycosyl hydrolase, family 31, putative, expressed
LOC_Os01g16330	2.49398	0.0163494	up	1.58529	0.158291	--	OsRhmbd2 - Putative Rhomboid homologue, expressed
LOC_Os01g16370	1.79769e+308	0.0220519	up	1.79769e+308	0.0667758	--	NBS-LRR type disease resistance protein, putative, expressed
LOC_Os01g16900	-1.18683	0.0309635	Down	-0.222247	0.669095	--	dehydrogenase, putative, expressed
LOC_Os01g17060	2.37339	0.0895928	--	2.95484	0.0310328	up	expressed protein
LOC_Os01g17070	-2.79349	0.0160569	Down	-1.79769e+308	0.0152542	Down	OsDegp1 - Putative Deg protease homologue, expressed
LOC_Os01g19630	-1.79769e+308	0.0454687	Down	-1.79769e+308	0.0454687	Down	expressed protein
LOC_Os01g19694	-6.48473	0.00662697	Down	-1.59155	0.258119	--	Homeobox domain containing protein, expressed
LOC_Os01g19760	1.79769e+308	0.0179263	up	0	1	--	expressed protein
LOC_Os01g20110	-1.03468	0.0270381	Down	-0.720008	0.13599	--	expressed protein
LOC_Os01g20890	-1.16784	0.377273	--	-4.24286	0.0265869	Down	expressed protein
LOC_Os01g21420	0.884221	0.310109	--	-4.5545	0.0030052	Down	pre-mRNA-splicing factor SF2, putative, expressed
LOC_Os01g21420	4.38356	0.0263594	up	-1.79769e+308	0.213775	--	pre-mRNA-splicing factor SF2, putative, expressed
LOC_Os01g21440	-1.79769e+308	0.00532712	Down	0.715622	0.327254	--	expressed protein
LOC_Os01g21440	0.818587	0.220087	--	-2.05352	0.0405187	Down	expressed protein
LOC_Os01g22010	1.9031	0.0117175	up	1.96956	0.0105294	up	S-adenosylmethionine synthetase, putative, expressed
LOC_Os01g22630	-1.53027	0.006352	Down	-0.265429	0.607536	--	ECT protein, putative, expressed
LOC_Os01g23640	3.03994	0.0472228	up	1.73527	0.283093	--	mov34/MPN/PAD-1 family protein, expressed
LOC_Os01g23710	-2.8897	0.0992189	--	-3.76342	0.0380606	Down	no apical meristem protein, putative, expressed
LOC_Os01g23910	-2.60273	0.0255004	Down	-5.62634	0.000412313	Down	expressed protein
LOC_Os01g23910	-1.28815	0.286279	--	-6.67519	0.00268205	Down	expressed protein
LOC_Os01g23910	-1.12115	0.342649	--	-4.03949	0.00489472	Down	expressed protein
LOC_Os01g24050	-4.08618	0.0202221	Down	-1.79769e+308	0.0760607	--	expressed protein
LOC_Os01g24420	2.55669	0.0318252	up	2.36069	0.0562892	--	expressed protein
LOC_Os01g24500	-3.08296	0.0294445	Down	-2.00839	0.138872	--	expressed protein
LOC_Os01g24764	0	1	--	1.79769e+308	0.0253416	up	expressed protein
LOC_Os01g24920	3.58297	0.0419177	up	-0.355695	0.872901	--	poly synthetase 2-B, putative, expressed
LOC_Os01g24950	-2.3894	0.00394119	Down	-0.728718	0.309684	--	exocyst complex component 6, putative, expressed
LOC_Os01g25270	-0.522467	0.636909	--	-5.51574	0.0017886	Down	pentatricopeptide repeat protein PPR986-12, putative, expressed
LOC_Os01g25280	0	1	--	1.79769e+308	0.0479597	up	jacalin-like lectin domain containing protein, expressed
LOC_Os01g25330	-1.06542	0.0190017	Down	-1.38826	0.00524001	Down	SAC9, putative, expressed
LOC_Os01g25530	-0.255643	0.599031	--	-1.58293	0.00794422	Down	pentatricopeptide repeat protein PPR986-12, putative, expressed
LOC_Os01g25740	1.79769e+308	0.00566519	up	1.79769e+308	0.0346282	up	powdery mildew resistance protein PM3F, putative, expressed
LOC_Os01g26000	1.79769e+308	0.0298437	up	1.79769e+308	0.0859914	--	expressed protein
LOC_Os01g26070	1.79769e+308	0.0179092	up	0	1	--	expressed protein
LOC_Os01g26160	1.79769e+308	0.0122574	up	0	1	--	exportin 1, putative, expressed
LOC_Os01g26174	4.79189	0.00717242	up	-1.79769e+308	0.180305	--	OsWAK5 - OsWAK receptor-like protein kinase, expressed
LOC_Os01g26370	1.79769e+308	0.00403801	up	1.79769e+308	0.158655	--	expressed protein
LOC_Os01g26370	1.79769e+308	0.0295296	up	0	1	--	expressed protein
LOC_Os01g26390	1.79769e+308	0.0486291	up	1.79769e+308	0.499969	--	TKL_IRAK_DUF26-lh.1 - DUF26 kinases have homology to DUF26 containing loci, expressed
LOC_Os01g27630	-3.31132	0.0125097	Down	-2.43771	0.0578581	--	glutathione S-transferase, putative, expressed
LOC_Os01g27770	2.67736	0.0241514	up	-1.79769e+308	0.070167	--	expressed protein
LOC_Os01g27770	3.8643	0.0411139	up	-1.79769e+308	0.191828	--	expressed protein
LOC_Os01g28540	0.715317	0.521788	--	-3.10232	0.0429122	Down	stress regulated protein, putative, expressed
LOC_Os01g28580	1.79769e+308	0.0226443	up	1.79769e+308	0.14023	--	expressed protein
LOC_Os01g28580	1.79769e+308	0.0398876	up	0	1	--	expressed protein
LOC_Os01g28580	1.79769e+308	0.0160808	up	1.79769e+308	0.0803026	--	expressed protein
LOC_Os01g28680	-1.79769e+308	0.0407368	Down	-3.10807	0.036042	Down	WD domain, G-beta repeat domain containing protein, expressed
LOC_Os01g28680	3.39335	0.00114936	up	-0.185239	0.891805	--	WD domain, G-beta repeat domain containing protein, expressed
LOC_Os01g28680	6.79324	4.48e-05	up	2.63739	0.175894	--	WD domain, G-beta repeat domain containing protein, expressed
LOC_Os01g28989	1.19928	0.0469047	up	-9.12337	9.7e-05	Down	expressed protein
LOC_Os01g28989	1.34072	0.0772324	--	-4.55102	0.000429304	Down	expressed protein
LOC_Os01g28989	1.63454	0.0676102	--	-5.32879	0.00181446	Down	expressed protein
LOC_Os01g28989	0.814441	0.484151	--	-3.51383	0.0254251	Down	expressed protein
LOC_Os01g28989	0.957287	0.0868422	--	-4.06907	0.000162814	Down	expressed protein
LOC_Os01g28989	0.701471	0.359439	--	-4.96171	0.000223882	Down	expressed protein
LOC_Os01g29330	-2.31771	0.02189	Down	-0.668949	0.44627	--	expressed protein
LOC_Os01g29409	1.84688	0.033712	up	0.688219	0.486126	--	tRNA methyltransferase, putative, expressed
LOC_Os01g29804	1.79769e+308	0.0159986	up	0	1	--	expressed protein
LOC_Os01g29820	1.79769e+308	7.33e-05	up	0	1	--	expressed protein
LOC_Os01g29820	1.79769e+308	0.0454044	up	1.79769e+308	0.0597163	--	expressed protein
LOC_Os01g31360	0.147028	0.865756	--	-1.79769e+308	0.0161419	Down	expressed protein
LOC_Os01g31360	-0.331308	0.761115	--	-3.19745	0.0245605	Down	expressed protein
LOC_Os01g31360	2.54591	0.00841942	up	-0.930752	0.487859	--	expressed protein
LOC_Os01g31690	5.69185	4.59e-05	up	2.83129	0.0785013	--	oxygen-evolving enhancer protein 1, chloroplast precursor, putative, expressed
LOC_Os01g32364	-1.79769e+308	0.0251814	Down	-12.8111	0.843357	--	Os1bglu1 - beta-mannosidase/glucosidase homologue, expressed
LOC_Os01g32439	0.182598	0.885909	--	-3.68577	0.0164493	Down	expressed protein
LOC_Os01g32460	2.13697	0.153629	--	3.43838	0.0185666	up	expressed protein
LOC_Os01g32670	-3.62596	0.0015897	Down	0.0261514	0.971434	--	expressed protein
LOC_Os01g32840	1.79769e+308	0.0356306	up	1.79769e+308	0.306963	--	expressed protein
LOC_Os01g33710	1.79769e+308	0.0172609	up	1.79769e+308	0.158655	--	expressed protein
LOC_Os01g33760	1.79769e+308	0.0476431	up	0	1	--	expressed protein
LOC_Os01g33762	1.79769e+308	0.00652428	up	1.79769e+308	0.158655	--	expressed protein
LOC_Os01g33762	1.79769e+308	0.033305	up	0	1	--	expressed protein
LOC_Os01g33784	-2.08418	0.0846768	--	-1.79769e+308	0.0293897	Down	lipase family protein, putative, expressed
LOC_Os01g34080	1.79769e+308	0.029271	up	1.79769e+308	0.0770853	--	armadillo/beta-catenin-like repeat family protein, expressed
LOC_Os01g34190	0.0845152	0.910672	--	-5.12675	0.000412187	Down	G-patch domain containing protein, expressed
LOC_Os01g34970	-1.50447	0.213777	--	-3.03133	0.0241814	Down	MDR-like ABC transporter, putative, expressed
LOC_Os01g35580	0	1	--	1.79769e+308	0.000855356	up	expressed protein
LOC_Os01g35580	0	1	--	1.79769e+308	0.0305643	up	expressed protein
LOC_Os01g35580	0	1	--	1.79769e+308	0.0093528	up	expressed protein
LOC_Os01g35580	0	1	--	1.79769e+308	7.03e-05	up	expressed protein
LOC_Os01g35580	0	1	--	1.79769e+308	0.00719221	up	expressed protein
LOC_Os01g35580	0	1	--	1.79769e+308	0.00350708	up	expressed protein
LOC_Os01g35789	0	1	--	1.79769e+308	0.034826	up	expressed protein
LOC_Os01g36240	4.64361	0.000289199	up	5.04502	9.68e-05	up	peroxidase precursor, putative, expressed
LOC_Os01g36294	1.79769e+308	0.00843353	up	1.79769e+308	0.0952151	--	cytochrome P450, putative, expressed
LOC_Os01g36350	1.79769e+308	0.00521562	up	1.79769e+308	0.00911937	up	cytochrome P450, putative, expressed
LOC_Os01g36640	1.79769e+308	0.00375765	up	1.79769e+308	0.0282739	up	disease resistance protein RPM1, putative, expressed
LOC_Os01g36640	1.79769e+308	0.00530973	up	0	1	--	disease resistance protein RPM1, putative, expressed
LOC_Os01g36640	2.34297	0.00457426	up	1.2911	0.151975	--	disease resistance protein RPM1, putative, expressed
LOC_Os01g37220	1.79769e+308	0.045078	up	1.79769e+308	0.0768801	--	expressed protein
LOC_Os01g37260	1.79769e+308	0.00139194	up	1.79769e+308	0.0294259	up	OsFBX14 - F-box domain containing protein, expressed
LOC_Os01g37260	1.79769e+308	0.00432476	up	1.79769e+308	0.0077809	up	OsFBX14 - F-box domain containing protein, expressed
LOC_Os01g37280	1.79769e+308	0.029709	up	1.79769e+308	0.0490513	up	expressed protein
LOC_Os01g37280	1.79769e+308	0.00422104	up	1.79769e+308	0.036501	up	expressed protein
LOC_Os01g37280	1.79769e+308	0.00108271	up	0	1	--	expressed protein
LOC_Os01g37280	1.79769e+308	0.0332163	up	1.79769e+308	0.0581205	--	expressed protein
LOC_Os01g37280	1.79769e+308	0.0355243	up	1.79769e+308	0.0408872	up	expressed protein
LOC_Os01g37280	1.79769e+308	0.167246	--	1.79769e+308	0.0208498	up	expressed protein
LOC_Os01g37825	-10.6184	0.0443973	Down	-5.14461	0.000371361	Down	M16 domain containing zinc peptidase, putative, expressed
LOC_Os01g37910	-1.45199	4.9e-08	Down	0.0654881	0.794038	--	vacuolar-processing enzyme precursor, putative, expressed
LOC_Os01g37910	-2.07256	0.0239359	Down	-0.426024	0.583672	--	vacuolar-processing enzyme precursor, putative, expressed
LOC_Os01g37910	-1.94875	0.031967	Down	0.0606396	0.934609	--	vacuolar-processing enzyme precursor, putative, expressed
LOC_Os01g38229	-1.79769e+308	0.00372629	Down	-1.34392	0.123664	--	peptidyl-prolyl isomerase, putative, expressed
LOC_Os01g38229	-1.79769e+308	0.0465252	Down	-1.07502	0.387704	--	peptidyl-prolyl isomerase, putative, expressed
LOC_Os01g38359	-1.79769e+308	0.0495764	Down	0.247132	0.837702	--	peptidyl-prolyl cis-trans isomerase, FKBP-type, putative, expressed
LOC_Os01g38560	-3.38457	0.0323563	Down	-1.41152	0.313568	--	expressed protein
LOC_Os01g38650	-0.683774	0.640674	--	-4.42605	0.0455284	Down	expressed protein
LOC_Os01g38660	2.35434	0.136455	--	3.72071	0.0162542	up	expressed protein
LOC_Os01g38970	2.03451	9.31e-05	up	2.64621	3.06e-07	up	carbamoyl-phosphate synthase large chain, putative, expressed
LOC_Os01g38970	-1.58039	8.63e-05	Down	-1.94817	1.01e-05	Down	carbamoyl-phosphate synthase large chain, putative, expressed
LOC_Os01g39060	-0.513299	0.467014	--	-4.96944	6.92e-05	Down	expressed protein
LOC_Os01g39060	-0.241295	0.690269	--	-2.60821	0.00432046	Down	expressed protein
LOC_Os01g39060	-0.963264	0.187093	--	-3.34788	0.00297634	Down	expressed protein
LOC_Os01g39060	0.214181	0.839284	--	-1.79769e+308	0.0335114	Down	expressed protein
LOC_Os01g39060	0.644767	0.15504	--	-2.81216	0.000123746	Down	expressed protein
LOC_Os01g39060	-1.79769e+308	0.0491528	Down	-0.259991	0.832527	--	expressed protein
LOC_Os01g39060	0.774242	0.313345	--	-2.61138	0.0286745	Down	expressed protein
LOC_Os01g39100	-3.46613	0.0152319	Down	-0.307076	0.787591	--	zinc finger C-x8-C-x5-C-x3-H type family protein, expressed
LOC_Os01g39100	1.79769e+308	0.00403195	up	0	1	--	zinc finger C-x8-C-x5-C-x3-H type family protein, expressed
LOC_Os01g39100	1.48786	0.0919976	--	-1.79769e+308	0.0284759	Down	zinc finger C-x8-C-x5-C-x3-H type family protein, expressed
LOC_Os01g39600	-4.11895	0.0405619	Down	-1.24372	0.394602	--	expressed protein
LOC_Os01g39680	1.79769e+308	0.0401312	up	1.79769e+308	0.0527476	--	expressed protein
LOC_Os01g39770	3.44735	0.0135249	up	2.04111	0.196504	--	calcineurin B, putative, expressed
LOC_Os01g39810	1.79769e+308	0.0342069	up	1.79769e+308	0.0729821	--	Alg9-like mannosyltransferase protein, putative, expressed
LOC_Os01g39810	1.79769e+308	0.0194811	up	1.79769e+308	0.0383539	up	Alg9-like mannosyltransferase protein, putative, expressed
LOC_Os01g39810	6.48226	0.000229156	up	6.50296	0.000264493	up	Alg9-like mannosyltransferase protein, putative, expressed
LOC_Os01g40040	-5.09416	0.0328503	Down	-3.38988	0.0463927	Down	expressed protein
LOC_Os01g40290	-3.5167	0.00072651	Down	-0.443591	0.58662	--	expressed protein
LOC_Os01g40620	-0.895529	0.415676	--	-4.35213	0.00981252	Down	Uncharacterized ACR, COG1565 containing protein, putative, expressed
LOC_Os01g40990	1.79769e+308	0.0197039	up	0	1	--	expressed protein
LOC_Os01g40990	-2.90206	0.00334056	Down	-1.03015	0.213559	--	expressed protein
LOC_Os01g41010	1.79769e+308	0.00238011	up	1.79769e+308	0.00718673	up	DUF581 domain containing protein, expressed
LOC_Os01g41220	5.32227	0.000922569	up	5.42109	0.000731508	up	DUF538 domain containing protein, putative, expressed
LOC_Os01g41740	-1.47854	0.264332	--	-1.79769e+308	0.045151	Down	expressed protein
LOC_Os01g41870	1.79769e+308	0.0232742	up	0	1	--	protein kinase, putative, expressed
LOC_Os01g41910	4.45956	0.00269282	up	2.60943	0.108611	--	receptor-like protein kinase 5 precursor, putative, expressed
LOC_Os01g42030	-1.43717	0.0269316	Down	-0.654401	0.309307	--	mitochondrial chaperone BCS1, putative, expressed
LOC_Os01g42080	-2.33757	0.0414317	Down	0.512415	0.58587	--	zinc ion binding protein, putative, expressed
LOC_Os01g42234	-0.852861	0.401593	--	-1.79769e+308	0.0214977	Down	amino acid permease family protein, putative, expressed
LOC_Os01g42430	1.79769e+308	0.046088	up	0	1	--	vacuolar ATP synthase, putative, expressed
LOC_Os01g42520	-1.79769e+308	0.0317883	Down	-1.79769e+308	0.0317883	Down	expressed protein
LOC_Os01g42860	-1.50415	3.88e-05	Down	-2.38827	1.58e-08	Down	inhibitor I family protein, putative, expressed
LOC_Os01g43410	1.79769e+308	0.0125604	up	1.79769e+308	0.148683	--	CAMK_CAMK_like.9 - CAMK includes calcium/calmodulin depedent protein kinases, expressed
LOC_Os01g43760	3.37449	0.0699756	--	5.58816	0.00141249	up	cytochrome P450 72A1, putative, expressed
LOC_Os01g43870	-0.293426	0.776122	--	-3.26698	0.0163015	Down	NLI interacting factor-like phosphatase, putative, expressed
LOC_Os01g44110	2.50622	0.033898	up	0.310662	0.8207	--	serine/threonine-protein kinase, putative, expressed
LOC_Os01g44170	-1.79769e+308	0.0156825	Down	-0.58894	0.545885	--	expressed protein
LOC_Os01g44170	-6.31222	0.00106368	Down	-0.105768	0.929683	--	expressed protein
LOC_Os01g44170	3.1641	0.00943627	up	-12.4317	0.974759	--	expressed protein
LOC_Os01g44170	-1.79769e+308	0.03231	Down	-2.33319	0.0727695	--	expressed protein
LOC_Os01g44170	-4.02579	0.0266117	Down	-0.49339	0.717852	--	expressed protein
LOC_Os01g44220	-4.14023	0.0016613	Down	-1.75916	0.124991	--	glucose-1-phosphate adenylyltransferase large subunit, chloroplast precursor, putative, expressed
LOC_Os01g44220	-2.43532	0.0136306	Down	-1.60064	0.0709773	--	glucose-1-phosphate adenylyltransferase large subunit, chloroplast precursor, putative, expressed
LOC_Os01g44220	1.79769e+308	0.000152966	up	1.79769e+308	0.0172336	up	glucose-1-phosphate adenylyltransferase large subunit, chloroplast precursor, putative, expressed
LOC_Os01g44250	2.50079	0.0255854	up	0.30059	0.816137	--	CBS domain containing membrane protein, putative, expressed
LOC_Os01g45110	-4.13725	0.00125589	Down	-0.450284	0.661448	--	anthocyanin 3-O-beta-glucosyltransferase, putative, expressed
LOC_Os01g45110	-3.01915	0.019236	Down	-1.01211	0.411552	--	anthocyanin 3-O-beta-glucosyltransferase, putative, expressed
LOC_Os01g45274	0.192747	0.814263	--	3.61499	3.17e-07	up	carbonic anhydrase, chloroplast precursor, putative, expressed
LOC_Os01g45750	12.1659	0.00147094	up	10.7955	0.00489883	up	bile acid sodium symporter family protein, putative, expressed
LOC_Os01g45750	-5.21178	3.16e-08	Down	-1.34972	0.0117098	Down	bile acid sodium symporter family protein, putative, expressed
LOC_Os01g45960	9.04889	0.000709325	up	8.41946	0.00176619	up	hydrolase, alpha/beta fold family domain containing protein, expressed
LOC_Os01g46700	-6.36687	0.000841757	Down	0.0817776	0.929602	--	SET domain containing protein, expressed
LOC_Os01g46720	1.47381	0.0479769	up	-0.683573	0.472741	--	expressed protein
LOC_Os01g46720	2.22902	7.64e-10	up	-0.371313	0.396798	--	expressed protein
LOC_Os01g46720	3.34069	0.000928013	up	-1.04209	0.449282	--	expressed protein
LOC_Os01g46720	1.79769e+308	0.0390877	up	0	1	--	expressed protein
LOC_Os01g46810	-1.53392	0.0519238	--	-2.56291	0.00751903	Down	viral A-type inclusion protein repeat containing protein, expressed
LOC_Os01g47450	3.17831	0.00846515	up	-0.903082	0.567304	--	OsCttP1 - Putative C-terminal processing peptidase homologue, expressed
LOC_Os01g47450	3.09905	0.0152463	up	0.114535	0.940841	--	OsCttP1 - Putative C-terminal processing peptidase homologue, expressed
LOC_Os01g47460	1.79769e+308	0.0293559	up	1.79769e+308	0.173352	--	expressed protein
LOC_Os01g47530	1.79769e+308	0.00414262	up	1.79769e+308	0.0755904	--	CGMC_MAPKCMGC_2.6 - CGMC includes CDA, MAPK, GSK3, and CLKC kinases, expressed
LOC_Os01g47750	-3.39464	0.0311833	Down	-1.89607	0.185946	--	splicing factor U2AF 35 kDa subunit, putative, expressed
LOC_Os01g47840	-1.35534	0.0935596	--	-2.0789	0.0299134	Down	S-locus-like receptor protein kinase, putative, expressed
LOC_Os01g48110	-4.61319	0.00251749	Down	-2.6813	0.0486125	Down	hypothetical protein
LOC_Os01g48180	2.21673	0.0249897	up	-9.32547	0.387228	--	DDT domain containing protein, putative, expressed
LOC_Os01g48380	-1.18614	0.235301	--	-3.01606	0.0122569	Down	PPR repeat domain containing protein, putative, expressed
LOC_Os01g48610	-2.49688	0.0387115	Down	-1.30201	0.265039	--	expressed protein
LOC_Os01g48690	-1.79769e+308	0.0165807	Down	0.0701308	0.939686	--	ribosomal protein rpS20, putative, expressed
LOC_Os01g48990	1.79769e+308	0.01916	up	0	1	--	uncharacterized kinase mug58, putative, expressed
LOC_Os01g49219	0.786349	0.29882	--	-1.79769e+308	0.0106722	Down	expressed protein
LOC_Os01g49219	-0.483715	0.676149	--	-1.79769e+308	0.0433815	Down	expressed protein
LOC_Os01g49219	0.405981	0.653332	--	-1.79769e+308	0.020677	Down	expressed protein
LOC_Os01g49580	-2.73633	0.0376839	Down	-3.10107	0.0250228	Down	Protein kinase domain containing protein, expressed
LOC_Os01g49614	-1.1554	0.138563	--	-2.97198	0.00659312	Down	Protein kinase domain containing protein, expressed
LOC_Os01g49630	4.08523	0.0143444	up	1.06697	0.563599	--	proteophosphoglycan ppg4, putative, expressed
LOC_Os01g50030	-0.474444	0.320561	--	-1.54527	0.00636419	Down	CPuORF25 - conserved peptide uORF-containing transcript, expressed
LOC_Os01g50110	-2.7816	0.0408283	Down	-0.680732	0.589829	--	MYB family transcription factor, putative, expressed
LOC_Os01g50120	1.79769e+308	0.0590162	--	1.79769e+308	0.0471982	up	expressed protein
LOC_Os01g50160	-1.52034	0.000249808	Down	-1.1526	0.00513596	Down	MDR-like ABC transporter, putative, expressed
LOC_Os01g50320	-0.461587	0.687939	--	-1.79769e+308	0.0410678	Down	surp module family protein, putative, expressed
LOC_Os01g50450	1.79769e+308	0.0892764	--	1.79769e+308	0.00340752	up	expressed protein
LOC_Os01g50470	1.79769e+308	0.041685	up	1.79769e+308	0.054645	--	regulator of chromosome condensation, putative, expressed
LOC_Os01g51120	1.81044	0.035853	up	-0.379334	0.728922	--	vesicle transport v-SNARE protein, putative, expressed
LOC_Os01g51410	1.00918	0.000627224	up	0.227112	0.470204	--	glycine dehydrogenase, putative, expressed
LOC_Os01g52460	1.79769e+308	0.0471032	up	1.79769e+308	0.477679	--	regulator of ribonuclease, putative, expressed
LOC_Os01g52500	-1.79769e+308	0.00980995	Down	0.674636	0.394162	--	NADP-dependent malic enzyme, putative, expressed
LOC_Os01g52500	4.30324	7.5e-05	up	4.39978	5.84e-05	up	NADP-dependent malic enzyme, putative, expressed
LOC_Os01g52500	-1.31248	1.12e-05	Down	-0.73788	0.0116316	--	NADP-dependent malic enzyme, putative, expressed
LOC_Os01g52530	-1.79769e+308	0.00192335	Down	-2.15303	0.0233284	Down	phosphoribosyl transferase, putative, expressed
LOC_Os01g52530	-1.93708	0.000366549	Down	-1.09369	0.0361209	Down	phosphoribosyl transferase, putative, expressed
LOC_Os01g52720	3.80202	0.00710565	up	2.06159	0.203219	--	Complex I intermediate-associated protein 30 domain containing protein, putative, expressed
LOC_Os01g53020	1.88333	0.00232888	up	0.0657691	0.927503	--	heat shock protein DnaJ, putative, expressed
LOC_Os01g53220	4.42359	0.0196156	up	0.567758	0.804344	--	HSF-type DNA-binding domain containing protein, expressed
LOC_Os01g53370	-2.66876	0.0389749	Down	0.185998	0.873312	--	anthocyanidin 5,3-O-glucosyltransferase, putative, expressed
LOC_Os01g53450	2.96543	0.0433072	up	0.295206	0.862032	--	aminotransferase, classes I and II, domain containing protein, expressed
LOC_Os01g53610	5.46382	0.000640151	up	-1.79769e+308	0.155619	--	selenium-binding protein, related, putative, expressed
LOC_Os01g53670	-2.87599	0.0107335	Down	-1.23377	0.183553	--	ENTH domain containing protein, expressed
LOC_Os01g53810	-6.04698	1.07e-05	Down	-1.60296	0.155112	--	peptidase, putative, expressed
LOC_Os01g53880	-1.03959	0.0396488	Down	-0.742115	0.149119	--	OsIAA6 - Auxin-responsive Aux/IAA gene family member, expressed
LOC_Os01g54190	1.79769e+308	0.00554821	up	0	1	--	expressed protein
LOC_Os01g54240	2.53164	0.0498454	up	-0.353948	0.820237	--	nucleoporin, putative, expressed
LOC_Os01g54340	2.28289	0.0619562	--	2.4475	0.0479852	up	plant-specific domain TIGR01615 family protein, expressed
LOC_Os01g54390	1.79769e+308	0.02034	up	1.79769e+308	0.0514207	--	S4 domain containing protein, putative, expressed
LOC_Os01g54580	-2.71389	0.0450806	Down	-2.71207	0.058886	--	transporter family protein, putative, expressed
LOC_Os01g54980	1.79769e+308	0.0255623	up	1.79769e+308	0.304559	--	expressed protein
LOC_Os01g54980	7.11741	1.06e-07	up	-1.18177	0.56862	--	expressed protein
LOC_Os01g54980	1.79769e+308	0.0202895	up	0	1	--	expressed protein
LOC_Os01g55300	-2.93713	0.0249937	Down	-12.4533	0.83608	--	DNA-directed polymerase, putative, expressed
LOC_Os01g55590	-1.34438	0.0398576	Down	-0.779943	0.228791	--	AMP-binding enzyme, putative, expressed
LOC_Os01g56470	-2.30806	0.0461601	Down	-12.6568	0.819878	--	mal d 1-associated protein, putative, expressed
LOC_Os01g56590	-0.859214	0.202319	--	-2.01721	0.0139997	Down	guanine nucleotide exchange family protein, putative, expressed
LOC_Os01g56670	-0.213328	0.784452	--	-2.0146	0.0489446	Down	glycosyl hydrolase family 47 domain contain protein, expressed
LOC_Os01g56670	0	1	--	1.79769e+308	0.0462631	up	glycosyl hydrolase family 47 domain contain protein, expressed
LOC_Os01g56850	1.79769e+308	0.0362474	up	0	1	--	expressed protein
LOC_Os01g56900	4.38432	0.00328615	up	-0.564451	0.77413	--	expressed protein
LOC_Os01g56969	2.74601	0.0464823	up	2.08615	0.162834	--	homeobox-leucine zipper protein ATHB-54, putative, expressed
LOC_Os01g57073	-2.88774	0.000248583	Down	-1.09359	0.0806904	--	insulin-degrading enzyme, putative, expressed
LOC_Os01g57073	-2.59428	0.0255119	Down	-0.978517	0.317055	--	insulin-degrading enzyme, putative, expressed
LOC_Os01g57073	-1.14755	0.00193928	Down	-1.31427	0.000815709	Down	insulin-degrading enzyme, putative, expressed
LOC_Os01g57073	-1.79769e+308	0.00905671	Down	-1.79769e+308	0.00905671	Down	insulin-degrading enzyme, putative, expressed
LOC_Os01g57082	-1.99454	0.0941758	--	-2.53996	0.0408653	Down	insulin-degrading enzyme, putative, expressed
LOC_Os01g57210	-0.411852	0.471651	--	-1.45603	0.0293366	Down	katanin p80 WD40 repeat-containing subunit B1 homolog 1, putative, expressed
LOC_Os01g57210	4.9008	0.00412993	up	-4.52626	0.436293	--	katanin p80 WD40 repeat-containing subunit B1 homolog 1, putative, expressed
LOC_Os01g57260	-0.0145974	0.989509	--	-1.79769e+308	0.0478661	Down	vacuolar protein sorting-associated protein 28 homolog 2, putative, expressed
LOC_Os01g57270	-0.156718	0.862249	--	-1.79769e+308	0.0157095	Down	disease resistance RPP13-like protein 1, putative, expressed
LOC_Os01g57280	-0.185314	0.742906	--	-1.79769e+308	0.000291783	Down	rp1, putative, expressed
LOC_Os01g57280	-0.823006	0.491106	--	-1.79769e+308	0.0400099	Down	rp1, putative, expressed
LOC_Os01g57310	-1.69684	0.0120186	Down	-11.3131	0.0157576	Down	rp1, putative, expressed
LOC_Os01g57340	-2.08445	0.00267654	Down	-5.69803	4.97e-08	Down	rp1, putative, expressed
LOC_Os01g57490	2.76879	0.0128868	up	1.56334	0.201073	--	D-mannose binding lectin family protein, expressed
LOC_Os01g58240	-1.46802	0.027404	Down	-0.397248	0.52233	--	OsSub6 - Putative Subtilisin homologue, expressed
LOC_Os01g58280	-3.49737	2.67e-06	Down	-2.22	0.00062858	Down	OsSub8 - Putative Subtilisin homologue, expressed
LOC_Os01g58290	-1.91707	0.00313808	Down	-1.11058	0.0674616	--	OsSub9 - Putative Subtilisin homologue, expressed
LOC_Os01g58444	1.79769e+308	0.00329208	up	0	1	--	expressed protein
LOC_Os01g58690	-3.04037	0.0105224	Down	-1.79769e+308	0.0193804	Down	endonuclease/exonuclease/phosphatase family domain containing protein, expressed
LOC_Os01g58890	-1.1486	0.00938575	Down	-1.98037	0.000129653	Down	cysteine proteinase inhibitor precursor protein, putative, expressed
LOC_Os01g59300	-1.79769e+308	0.0484375	Down	-1.79769e+308	0.0484375	Down	expressed protein
LOC_Os01g59850	-1.79769e+308	0.0421108	Down	-2.53845	0.0694946	--	GTPase-activating protein, putative, expressed
LOC_Os01g60780	-0.373038	0.789252	--	-3.8633	0.0353903	Down	solute carrier family 35 member E3, putative, expressed
LOC_Os01g61060	-1.79769e+308	0.0490583	Down	-3.62468	0.0259503	Down	SAG20, putative, expressed
LOC_Os01g61070	-1.70237	0.018865	Down	-0.911765	0.188425	--	heavy metal-associated domain containing protein, expressed
LOC_Os01g61670	1.79769e+308	0.0118045	up	1.79769e+308	0.0415295	up	ureidoglycolate hydrolase, putative, expressed
LOC_Os01g61830	6.76788	0.000221732	up	-1.79769e+308	0.201696	--	zinc finger C-x8-C-x5-C-x3-H type family protein, expressed
LOC_Os01g61880	-2.48275	0.0254825	Down	-0.975022	0.299987	--	respiratory burst oxidase, putative, expressed
LOC_Os01g62020	-3.42117	0.305231	--	6.92838	4.04e-05	up	NAD dependent epimerase/dehydratase family domain containing protein, expressed
LOC_Os01g62410	-1.07081	0.272351	--	-2.85546	0.0167978	Down	MYB family transcription factor, putative, expressed
LOC_Os01g62460	1.10113	0.0156709	up	0.256811	0.607624	--	ZOS1-16 - C2H2 zinc finger protein, expressed
LOC_Os01g62570	-1.79769e+308	0.0384	Down	-1.79769e+308	0.0384	Down	ATP/GTP/Ca++ binding protein, putative, expressed
LOC_Os01g62570	3.7439	0.00153672	up	0.978102	0.503596	--	ATP/GTP/Ca++ binding protein, putative, expressed
LOC_Os01g62740	-1.79769e+308	0.0944282	--	4.72953	6.31e-05	up	expressed protein
LOC_Os01g62740	-1.79769e+308	0.120296	--	5.00241	0.000313804	up	expressed protein
LOC_Os01g62780	-1.84258	0.0280385	Down	-0.388632	0.591033	--	expressed protein
LOC_Os01g62790	1.79769e+308	0.498785	--	1.79769e+308	0.0430655	up	expressed protein
LOC_Os01g62790	4.24391	0.000321757	up	5.00148	2.09e-05	up	expressed protein
LOC_Os01g62860	0.504192	0.560285	--	-1.79769e+308	0.0160879	Down	oxidoreductase, aldo/keto reductase family protein, putative, expressed
LOC_Os01g62870	1.79769e+308	0.000715751	up	1.79769e+308	0.00799489	up	oxidoreductase, aldo/keto reductase family protein, putative, expressed
LOC_Os01g63400	-1.53039	0.0270427	Down	-1.09993	0.123039	--	PPR repeat containing protein, expressed
LOC_Os01g63420	1.79769e+308	0.059161	--	1.79769e+308	0.0423968	up	OsFBL4 - F-box domain and LRR containing protein, expressed
LOC_Os01g63900	1.78441	0.0180765	up	-0.32442	0.72832	--	WD domain, G-beta repeat domain containing protein, expressed
LOC_Os01g63900	-1.79769e+308	0.0465559	Down	-1.1728	0.349835	--	WD domain, G-beta repeat domain containing protein, expressed
LOC_Os01g63990	2.83484	0.019153	up	1.63012	0.226603	--	hydrolase, alpha/beta fold family protein, putative, expressed
LOC_Os01g64110	1.79769e+308	0.0309146	up	1.79769e+308	0.0661601	--	glycosyl hydrolase, putative, expressed
LOC_Os01g64110	-3.98617	0.0240639	Down	-1.03773	0.454199	--	glycosyl hydrolase, putative, expressed
LOC_Os01g64170	-1.26683	0.0197314	Down	-1.02607	0.0654485	--	glycosyl hydrolases family 17, putative, expressed
LOC_Os01g64170	-9.73048	0.00363361	Down	-5.27233	0.000645103	Down	glycosyl hydrolases family 17, putative, expressed
LOC_Os01g64170	1.79769e+308	0.0295286	up	0	1	--	glycosyl hydrolases family 17, putative, expressed
LOC_Os01g64560	2.18877	0.0105343	up	-0.490865	0.663534	--	helix-loop-helix DNA-binding protein, putative, expressed
LOC_Os01g64630	-3.54307	0.00159328	Down	-1.52172	0.134173	--	actin, putative, expressed
LOC_Os01g64660	2.0985	0.126223	--	2.94071	0.0244269	up	fructose-1,6-bisphosphatase, putative, expressed
LOC_Os01g64700	2.12924	0.0412769	up	1.99667	0.0717018	--	OsFBT3 - F-box and tubby domain containing protein, expressed
LOC_Os01g64930	-3.15058	0.0200576	Down	-1.67832	0.169657	--	expressed protein
LOC_Os01g64960	-3.41603	0.0025336	Down	-10.342	0.120643	--	chlorophyll A-B binding protein, putative, expressed
LOC_Os01g64960	0.787792	0.215601	--	1.31678	0.037821	up	chlorophyll A-B binding protein, putative, expressed
LOC_Os01g64990	-2.89764	0.0492347	Down	-0.369838	0.778371	--	GPI transamidase subunit PIG-U domain containing protein, expressed
LOC_Os01g65080	-3.67895	0.00399678	Down	-1.79769e+308	0.0191886	Down	ZOS1-18 - C2H2 zinc finger protein, expressed
LOC_Os01g65090	1.79769e+308	0.00821632	up	1.79769e+308	0.0203801	up	aminotransferase, classes I and II, domain containing protein, expressed
LOC_Os01g65100	2.77662	0.00294396	up	-0.388445	0.750067	--	peptide transporter, putative, expressed
LOC_Os01g65110	3.51724	0.00182501	up	-0.813287	0.566077	--	POT family protein, expressed
LOC_Os01g65200	1.79769e+308	0.0237691	up	1.79769e+308	0.0373045	up	proton-dependent oligopeptide transport, putative, expressed
LOC_Os01g65550	-0.00770011	0.995251	--	2.47193	0.0219469	up	RNA recognition motif containing protein, putative, expressed
LOC_Os01g65580	3.77619	0.0151764	up	-8.22205	0.866291	--	mitotic checkpoint family protein, putative, expressed
LOC_Os01g65580	-0.366395	0.711361	--	-3.4459	0.0107304	Down	mitotic checkpoint family protein, putative, expressed
LOC_Os01g65780	5.00231	0.00191382	up	7.33409	2.31e-06	up	glycosyl transferase, putative, expressed
LOC_Os01g66760	-2.97029	0.0401927	Down	-1.50422	0.252736	--	inactive receptor kinase At2g26730 precursor, putative, expressed
LOC_Os01g67200	-1.79769e+308	0.158655	--	5.53097	0.00093225	up	ribosomal protein L13 family protein, putative, expressed
LOC_Os01g67210	4.60111	0.0141254	up	1.83839	0.373335	--	PPR repeat domain containing protein, putative, expressed
LOC_Os01g67220	-4.36288	0.000355756	Down	-0.718631	0.407623	--	Os1bglu4 - beta-glucosidase-like protein without signal sequence, expressed
LOC_Os01g67420	-6.67348	0.000428075	Down	-2.03637	0.11163	--	lipase, putative, expressed
LOC_Os01g67730	0.850293	0.337117	--	-1.79769e+308	0.0230868	Down	1-5-phosphoribosyl-5-5-phosphoribosylaminomethylideneaminoimidazole-4-carboxamide isomerase, chloroplast precursor, putative, expressed
LOC_Os01g67730	0	1	--	1.79769e+308	0.0283382	up	1-5-phosphoribosyl-5-5-phosphoribosylaminomethylideneaminoimidazole-4-carboxamide isomerase, chloroplast precursor, putative, expressed
LOC_Os01g67960	-1.79769e+308	0.257462	--	6.51173	0.00538501	up	GPI transamidase component PIG-S-related, putative, expressed
LOC_Os01g67980	-0.418738	0.691578	--	-3.58429	0.00498105	Down	cysteine proteinase EP-B 1 precursor, putative, expressed
LOC_Os01g68440	-0.71663	0.532848	--	-4.19579	0.0133786	Down	expressed protein
LOC_Os01g68450	0.697713	0.220935	--	-1.60577	0.0298249	Down	expressed protein
LOC_Os01g68450	0.509925	0.609011	--	-6.12962	0.000320551	Down	expressed protein
LOC_Os01g68480	0.364411	0.491364	--	-1.79769e+308	0.000194511	Down	thioredoxin, putative, expressed
LOC_Os01g68790	-2.45057	0.0163761	Down	0.261533	0.736138	--	RNA recognition motif containing protein, putative, expressed
LOC_Os01g69040	-3.0371	0.0388604	Down	-1.79769e+308	0.0531345	--	zinc finger, C3HC4 type domain containing protein, expressed
LOC_Os01g69050	-2.84388	0.047127	Down	-0.132526	0.915532	--	lysine ketoglutarate reductase trans-splicing related 1, putative, expressed
LOC_Os01g69050	1.79769e+308	0.00727476	up	1.79769e+308	0.0610852	--	lysine ketoglutarate reductase trans-splicing related 1, putative, expressed
LOC_Os01g69210	-1.07529	0.113901	--	-3.41285	0.00123978	Down	mannosyl-oligosaccharide glucosidase, putative, expressed
LOC_Os01g69250	-1.21877	0.243304	--	-1.79769e+308	0.0161817	Down	mitochondrial import receptor subunit TOM20, putative, expressed
LOC_Os01g69850	0.226982	0.632041	--	-1.43536	0.0137564	Down	OsMADS65 - MADS-box family gene with MIKC* type-box, expressed
LOC_Os01g69950	1.02652	0.0318488	up	0.891752	0.0732478	--	ribosomal protein L27, putative, expressed
LOC_Os01g70220	1.79769e+308	0.0334553	up	0	1	--	histone-lysine N-methyltransferase, putative, expressed
LOC_Os01g70490	-2.64863	3.19e-06	Down	-1.54892	0.00315128	Down	potassium transporter, putative, expressed
LOC_Os01g70520	-2.6948	4.14e-06	Down	-1.30421	0.0121734	Down	Os1bglu5 - beta-glucosidase homologue, similar to G. max isohydroxyurate hydrolase, expressed
LOC_Os01g70800	-0.317071	0.85631	--	3.24167	0.0317279	up	mitochondrial carrier protein, putative, expressed
LOC_Os01g70810	-1.00997	0.175514	--	-1.74393	0.043786	Down	homeobox domain containing protein, expressed
LOC_Os01g71270	-2.80903	0.000891776	Down	-2.26755	0.00627864	Down	eukaryotic peptide chain release factor subunit 1-1, putative, expressed
LOC_Os01g71330	1.79769e+308	0.473277	--	1.79769e+308	0.00840362	up	expressed protein
LOC_Os01g71340	-1.64966	0.00796719	Down	-2.08851	0.00346903	Down	glycosyl hydrolases family 17, putative, expressed
LOC_Os01g71340	-1.37201	0.113789	--	-1.87875	0.0492125	Down	glycosyl hydrolases family 17, putative, expressed
LOC_Os01g71540	0	1	--	1.79769e+308	0.0127642	up	expressed protein
LOC_Os01g71540	0	1	--	1.79769e+308	8.79e-07	up	expressed protein
LOC_Os01g71590	0	1	--	1.79769e+308	3.49e-06	up	expressed protein
LOC_Os01g71599	0	1	--	1.79769e+308	0.00301303	up	expressed protein
LOC_Os01g71630	0	1	--	1.79769e+308	0.0132249	up	expressed protein
LOC_Os01g71630	0	1	--	1.79769e+308	3.81e-08	up	expressed protein
LOC_Os01g71630	0	1	--	1.79769e+308	6.49e-07	up	expressed protein
LOC_Os01g71630	0	1	--	1.79769e+308	0.0121726	up	expressed protein
LOC_Os01g71960	1.79769e+308	0.0320334	up	1.79769e+308	0.145497	--	endonuclease, putative, expressed
LOC_Os01g72210	1.79769e+308	0.0210919	up	1.79769e+308	0.0407442	up	early-responsive to dehydration protein-related, putative, expressed
LOC_Os01g72210	-2.53539	0.0562396	--	-1.79769e+308	0.0377225	Down	early-responsive to dehydration protein-related, putative, expressed
LOC_Os01g72350	4.03186	7.08e-07	up	-0.0708019	0.949303	--	amidohydrolase, putative, expressed
LOC_Os01g72480	-1.79769e+308	0.0283993	Down	-3.58452	0.0158226	Down	zinc finger, C3HC4 type domain containing protein, expressed
LOC_Os01g72480	-0.877092	0.290689	--	-2.26646	0.0320504	Down	zinc finger, C3HC4 type domain containing protein, expressed
LOC_Os01g72780	-3.97374	0.00570013	Down	-0.633296	0.569791	--	expressed protein
LOC_Os01g72880	-5.06346	0.016291	Down	-2.79117	0.0772769	--	DNA mismatch repair protein Mlh1, putative, expressed
LOC_Os01g72950	1.79769e+308	0.0475922	up	1.79769e+308	0.0767767	--	expressed protein
LOC_Os01g72970	-3.24828	0.00327744	Down	-1.14523	0.182657	--	DUF630/DUF632 domains containing protein, putative, expressed
LOC_Os01g72970	-2.56016	0.0442793	Down	-1.70202	0.15603	--	DUF630/DUF632 domains containing protein, putative, expressed
LOC_Os01g73024	4.10001	0.0142206	up	4.60502	0.00574422	up	expressed protein
LOC_Os01g73040	-1.82295	0.197462	--	-4.4	0.0426806	Down	CBS domain-containing protein, putative, expressed
LOC_Os01g73070	3.2432	0.0166075	up	-1.79769e+308	0.105494	--	expressed protein
LOC_Os01g73250	3.30951	0.00323756	up	2.88771	0.0149706	up	abscisic stress-ripening, putative, expressed
LOC_Os01g73410	0.0983609	0.897994	--	-2.8479	0.00894307	Down	FYVE zinc finger domain containing protein, expressed
LOC_Os01g73530	-5.14337	1.21e-07	Down	-1.79769e+308	1.52e-05	Down	ABC transporter, ATP-binding protein, putative, expressed
LOC_Os01g73570	-2.96028	0.0012847	Down	-1.50432	0.0497062	Down	vacuolar protein sorting 55 family protein, putative, expressed
LOC_Os01g73570	3.22976	0.00228268	up	2.83153	0.00987413	up	vacuolar protein sorting 55 family protein, putative, expressed
LOC_Os01g73630	-4.45001	0.00574209	Down	-0.747347	0.577707	--	rhoGAP domain containing protein, expressed
LOC_Os01g73656	1.79769e+308	6.64e-06	up	0	1	--	expressed protein
LOC_Os01g73670	4.68476	1.27e-06	up	0.978394	0.409025	--	expressed protein
LOC_Os01g73670	3.26773	0.00502182	up	-2.39104	0.189049	--	expressed protein
LOC_Os01g73670	3.67584	9.94e-07	up	-2.11005	0.06497	--	expressed protein
LOC_Os01g73670	3.71157	0.00553037	up	0.75773	0.629514	--	expressed protein
LOC_Os01g73670	1.79769e+308	0.046673	up	0	1	--	expressed protein
LOC_Os01g73680	1.43691	0.0495631	up	-0.437419	0.619869	--	aspartyl aminopeptidase, putative, expressed
LOC_Os01g74500	-3.75917	0.0340969	Down	-1.14163	0.428895	--	expressed protein
LOC_Os01g74500	-2.79442	0.0488101	Down	0.262056	0.829996	--	expressed protein
LOC_Os01g74500	-10.8189	0.923059	--	3.229	0.0145925	up	expressed protein
LOC_Os01g74500	-1.79769e+308	0.0168749	Down	-1.79769e+308	0.0168749	Down	expressed protein
LOC_Os01g01520	4.55492	0.00666121	up	5.3108	0.00140002	up	transferase family protein, putative, expressed
LOC_Os01g01610	-2.56413	0.0300849	Down	-0.0413759	0.968086	--	IscA-like iron-sulfur assembly protein, mitochondrial precursor, putative, expressed
LOC_Os01g01620	-1.80668	5.54e-05	Down	-0.485729	0.23318	--	kinase, pfkB family, putative, expressed
LOC_Os01g01650	-0.868567	0.462596	--	3.30753	0.000340871	up	isoflavone reductase homolog IRL, putative, expressed
LOC_Os01g01660	-1.92474	0.00366537	Down	2.91848	7.12e-10	up	isoflavone reductase, putative, expressed
LOC_Os01g01910	3.04575	0.0132405	up	1.43644	0.289817	--	expressed protein
LOC_Os01g02170	0	1	--	1.79769e+308	0.0407351	up	expressed protein
LOC_Os01g02430	-2.53622	0.0482213	Down	-0.920479	0.450255	--	TAK14, putative, expressed
LOC_Os01g02570	2.51284	0.00584151	up	-5.33771	0.00117074	Down	protein kinase domain containing protein, expressed
LOC_Os01g02580	2.34176	0.0368324	up	-1.45368	0.290688	--	protein kinase domain containing protein, expressed
LOC_Os01g02610	-1.79769e+308	0.0464006	Down	-2.59113	0.054505	--	protein kinase domain containing protein, expressed
LOC_Os01g02680	4.97012	0.00304567	up	-0.222005	0.913352	--	protein kinase domain containing protein, expressed
LOC_Os01g02690	4.93621	0.00288972	up	-1.79769e+308	0.158655	--	resistance-related receptor-like kinase, putative, expressed
LOC_Os01g02730	4.02385	0.00420999	up	0.533292	0.739773	--	TAK14, putative, expressed
LOC_Os01g02780	1.79769e+308	0.0407844	up	0	1	--	TAK33, putative, expressed
LOC_Os01g02800	2.26606	0.0401936	up	1.35423	0.261437	--	receptor-like kinase ARK1AS, putative, expressed
LOC_Os01g02830	2.63479	0.014023	up	1.00663	0.41047	--	receptor-like kinase ARK1AS, putative, expressed
LOC_Os01g02900	1.79769e+308	0.0492104	up	0	1	--	glycosyltransferase, putative, expressed
LOC_Os01g02940	1.88807	0.0404908	up	0.585588	0.578937	--	glycosyltransferase protein, putative, expressed
LOC_Os01g03020	1.79769e+308	6.74e-06	up	1.79769e+308	0.0801248	--	tRNA synthetase class I, putative, expressed
LOC_Os01g03020	1.16914	0.00737947	up	-0.659241	0.204123	--	tRNA synthetase class I, putative, expressed
LOC_Os01g03020	1.79769e+308	0.0498196	up	0	1	--	tRNA synthetase class I, putative, expressed
LOC_Os01g03030	-2.20765	0.00101771	Down	-0.52735	0.357311	--	alanyl-tRNA synthetase, putative, expressed
LOC_Os01g03110	1.79769e+308	0.00897383	up	1.79769e+308	0.000639175	up	expressed protein
LOC_Os01g03320	-0.931239	0.399015	--	-2.83279	0.0229156	Down	BBTI2 - Bowman-Birk type bran trypsin inhibitor precursor, expressed
LOC_Os01g03340	-2.64214	8.7e-08	Down	-1.00607	0.0216394	Down	BBTI4 - Bowman-Birk type bran trypsin inhibitor precursor, expressed
LOC_Os01g03370	-5.47563	0.0140814	Down	-3.16566	0.0334511	Down	senescence-induced receptor-like serine/threonine-protein kinase precursor, putative, expressed
LOC_Os01g03390	-1.91991	0.000473662	Down	-1.54903	0.00530312	Down	BBTI7 - Bowman-Birk type bran trypsin inhibitor precursor, expressed
LOC_Os01g03530	-2.74548	0.0204966	Down	-0.880057	0.423967	--	multicopper oxidase domain containing protein, expressed
LOC_Os01g03914	-1.22242	0.0251667	Down	-0.400922	0.43994	--	cation efflux family protein, putative, expressed
LOC_Os01g03940	-3.21892	0.039795	Down	-2.12258	0.209572	--	expressed protein
LOC_Os01g04050	0.582033	0.137509	--	-1.80678	0.000400729	Down	BBTI12 - Bowman-Birk type bran trypsin inhibitor precursor, expressed
LOC_Os01g04330	-2.7127	0.0274786	Down	0.385207	0.675972	--	OsCML16 - Calmodulin-related calcium sensor protein, expressed
LOC_Os01g04409	-1.79769e+308	0.182238	--	4.14278	0.019807	up	OsWAK1 - OsWAK receptor-like cytoplasmic kinase OsWAK-RLCK, expressed
LOC_Os01g04500	5.01996	0.000897816	up	4.35144	0.00728978	up	expressed protein
LOC_Os01g04670	2.99299	0.0410581	up	2.6351	0.078937	--	expressed protein
LOC_Os01g04710	-0.0576376	0.960964	--	-1.79769e+308	0.0428496	Down	aspartic proteinase, putative, expressed
LOC_Os01g04740	-0.374777	0.561962	--	-1.79769e+308	0.00112531	Down	hypothetical protein
LOC_Os01g04800	2.47618	0.0169252	up	0.877924	0.464346	--	B3 DNA binding domain containing protein, expressed
LOC_Os01g04814	-1.79769e+308	0.0162803	Down	-1.79769e+308	0.0162803	Down	vacuolar protein sorting-associating protein 4B, putative, expressed
LOC_Os01g05080	1.96083	0.0129287	up	0.635474	0.471614	--	thylakoid lumenal protein, putative, expressed
LOC_Os01g05460	1.79769e+308	0.0416242	up	1.79769e+308	0.105215	--	expressed protein
LOC_Os01g05460	3.80978	0.0305041	up	2.27188	0.240457	--	expressed protein
LOC_Os01g05540	3.65164	0.0016803	up	1.93947	0.139387	--	expressed protein
LOC_Os01g05670	3.49746	0.0475899	up	-1.79769e+308	0.176557	--	3-oxo-5-alpha-steroid 4-dehydrogenase, putative, expressed
LOC_Os01g05790	-1.79769e+308	0.0543904	--	2.27701	0.0328939	up	SLT1 protein, putative, expressed
LOC_Os01g06000	-0.583423	0.672507	--	-3.734	0.0498226	Down	PPR repeat containing protein, expressed
LOC_Os01g06220	-2.16927	0.0453362	Down	-0.581158	0.558512	--	gibberellin receptor GID1L2, putative, expressed
LOC_Os01g06270	-0.654045	0.417066	--	-2.10278	0.039207	Down	expressed protein
LOC_Os01g06310	3.33866	0.010764	up	0.0602511	0.96964	--	glycine-rich cell wall structural protein precursor, putative, expressed
LOC_Os01g06520	1.79769e+308	0.00279104	up	0	1	--	verticillium wilt disease resistance protein, putative, expressed
LOC_Os01g06550	-2.82174	0.0351353	Down	-0.455473	0.697496	--	NF-X1-type zinc finger protein, putative, expressed
LOC_Os01g06740	1.79769e+308	0.0346021	up	0	1	--	ribosome inactivating protein, putative, expressed
LOC_Os01g06740	1.79769e+308	0.00120426	up	0	1	--	ribosome inactivating protein, putative, expressed
LOC_Os01g06910	1.79769e+308	0.0416761	up	0	1	--	expressed protein
LOC_Os01g06910	1.79769e+308	0.0241765	up	0	1	--	expressed protein
LOC_Os01g07110	-3.91199	0.0132903	Down	-0.921719	0.473289	--	BRCA2 repeat family protein, expressed
LOC_Os01g07170	1.99541	0.0447863	up	1.33428	0.219258	--	HORMA domain containing protein, putative, expressed
LOC_Os01g07170	-1.79769e+308	0.0154159	Down	-15.6837	0.965802	--	HORMA domain containing protein, putative, expressed
LOC_Os01g07170	-4.84945	0.00513534	Down	-0.398936	0.75802	--	HORMA domain containing protein, putative, expressed
LOC_Os01g07310	1.79769e+308	0.014298	up	1.79769e+308	0.0806974	--	transporter-related, putative, expressed
LOC_Os01g07310	-1.79769e+308	0.0392164	Down	-0.779146	0.512715	--	transporter-related, putative, expressed
LOC_Os01g07310	-3.77716	0.00448738	Down	-3.06043	0.0173634	Down	transporter-related, putative, expressed
LOC_Os01g07330	-1.86825	0.136625	--	-6.02648	0.00204657	Down	expressed protein
LOC_Os01g07370	1.79769e+308	0.00183052	up	0	1	--	KIP1, putative, expressed
LOC_Os01g07590	-2.20228	0.033036	Down	-0.395058	0.647966	--	universal stress protein domain containing protein, putative, expressed
LOC_Os01g07940	3.61808	0.0263759	up	1.36398	0.441821	--	AGC_PVPK_like_kin82y.3 - ACG kinases include homologs to PKA, PKG and PKC, expressed
LOC_Os01g07940	2.04325	0.042635	up	-1.09607	0.385004	--	AGC_PVPK_like_kin82y.3 - ACG kinases include homologs to PKA, PKG and PKC, expressed
LOC_Os01g08150	-11.4459	0.331847	--	-2.58223	0.0307818	Down	expressed protein
LOC_Os01g08460	-3.58666	0.0494162	Down	0.0977183	0.944895	--	TMS membrane protein/tumour differentially expressed protein, putative, expressed
LOC_Os01g08600	1.79769e+308	0.0398444	up	1.79769e+308	0.139616	--	expressed protein
LOC_Os01g08600	-4.43394	0.00740841	Down	0.309744	0.808421	--	expressed protein
LOC_Os01g09200	-1.79769e+308	5.68e-06	Down	-2.5544	3.28e-05	Down	AGC_AGC_other_NDRh_TRCd.1 - ACG kinases include homologs to PKA, PKG and PKC, expressed
LOC_Os01g09320	1.57172	0.0352862	up	0	1	--	NADP-dependent malic enzyme, chloroplast precursor, putative, expressed
LOC_Os01g09370	-1.79769e+308	0.0132208	Down	-18.5943	0.993492	--	ankyrin repeat domain-containing protein 28, putative, expressed
LOC_Os01g09370	-5.06672	7.18e-05	Down	-7.80975	0.00306967	Down	ankyrin repeat domain-containing protein 28, putative, expressed
LOC_Os01g09370	-1.79769e+308	0.0360553	Down	-1.79769e+308	0.0360553	Down	ankyrin repeat domain-containing protein 28, putative, expressed
LOC_Os01g09370	-20.1232	0.993555	--	-5.46092	1.2e-06	Down	ankyrin repeat domain-containing protein 28, putative, expressed
LOC_Os01g09370	-1.79769e+308	0.011164	Down	-1.79769e+308	0.011164	Down	ankyrin repeat domain-containing protein 28, putative, expressed
LOC_Os01g09384	-1.79769e+308	0.0534641	--	-6.25972	0.0382574	Down	ankyrin repeat domain containing protein, putative, expressed
LOC_Os01g09420	-2.52133	0.00218633	Down	-2.63541	0.00259436	Down	expressed protein
LOC_Os01g09620	1.22602	0.0236754	up	0.46524	0.432996	--	zinc finger/CCCH transcription factor, putative, expressed
LOC_Os01g09750	-2.93715	0.0288298	Down	-0.192939	0.862398	--	RNA methyltransferase protein, putative, expressed
LOC_Os01g09800	0	1	--	1.79769e+308	0.0431533	up	BTBA1 - Bric-a-Brac,Tramtrack, Broad Complex BTB domain with Ankyrin repeat region, expressed
LOC_Os01g10100	3.02196	0.0287641	up	1.01737	0.510606	--	expressed protein
LOC_Os01g10130	-0.462332	0.679042	--	-1.79769e+308	0.0304485	Down	RNA-dependent RNA polymerase, putative, expressed
LOC_Os01g10130	-2.94033	0.62236	--	5.675	0.00743028	up	RNA-dependent RNA polymerase, putative, expressed
LOC_Os01g10250	-1.49994	0.0244458	Down	-0.31185	0.612616	--	hydrolase, alpha/beta fold family domain containing protein, expressed
LOC_Os01g10400	-0.31809	0.484797	--	-3.11774	4.78e-06	Down	expressed protein
LOC_Os01g10400	0.582195	0.629979	--	3.13297	0.00293588	up	expressed protein
LOC_Os01g10450	2.25856	0.00353555	up	2.32643	0.00323589	up	protein kinase domain containing protein, expressed
LOC_Os01g10450	0	1	--	1.79769e+308	0.0225036	up	protein kinase domain containing protein, expressed
LOC_Os01g10490	-4.18607	0.00309609	Down	-4.29577	0.00720893	Down	keratin, type I cytoskeletal 9, putative, expressed
LOC_Os01g10504	-4.32039	0.00511179	Down	-1.60754	0.246498	--	OsMADS3 - MADS-box family gene with MIKCc type-box, expressed
LOC_Os01g10504	-1.79769e+308	0.0431303	Down	-4.08404	0.00734583	Down	OsMADS3 - MADS-box family gene with MIKCc type-box, expressed
LOC_Os01g10504	-4.10643	0.0141106	Down	-5.47453	0.0205809	Down	OsMADS3 - MADS-box family gene with MIKCc type-box, expressed
LOC_Os01g10530	-2.59582	0.00593293	Down	-0.919865	0.271668	--	expressed protein
LOC_Os01g10520	-5.94234	0.000144566	Down	-1.08421	0.267382	--	expressed protein
LOC_Os01g12070	1.79769e+308	0.0400777	up	1.79769e+308	0.0723063	--	endoglucanase precursor, putative, expressed
LOC_Os01g12160	1.79769e+308	0.0376145	up	0	1	--	OsGH3.3 - Probable indole-3-acetic acid-amido synthetase, expressed
LOC_Os01g12160	-3.05108	0.032109	Down	-1.27681	0.307421	--	OsGH3.3 - Probable indole-3-acetic acid-amido synthetase, expressed
LOC_Os01g12160	6.15875	0.0272173	up	-6.49619	0.964441	--	OsGH3.3 - Probable indole-3-acetic acid-amido synthetase, expressed
LOC_Os01g12260	-1.1815	0.335539	--	-1.79769e+308	0.0364311	Down	vacuolar ATP synthase subunit E, putative, expressed
LOC_Os01g12320	5.53112	7.68e-07	up	6.09102	4.89e-08	up	GDSL-like lipase/acylhydrolase, putative, expressed
LOC_Os01g12390	1.79769e+308	0.0193954	up	1.79769e+308	0.0736205	--	inactive receptor kinase At2g26730 precursor, putative, expressed
LOC_Os01g12400	0.471342	0.613115	--	-4.73999	0.00493594	Down	S-locus lectin protein kinase family protein, putative, expressed
LOC_Os01g12820	4.31578	0.0439551	up	1.92563	0.41251	--	harpin-induced protein, putative, expressed
LOC_Os01g13090	-3.83916	0.0138994	Down	-1.79769e+308	0.0415911	Down	nucleic acid binding protein, putative, expressed
LOC_Os01g13200	3.16411	0.0101123	up	2.87286	0.0271217	up	abscisic acid insensitive 8, putative, expressed
LOC_Os01g13210	1.79769e+308	0.000303273	up	1.79769e+308	0.0689016	--	salt stress root protein RS1, putative, expressed
LOC_Os01g13229	-2.99975	0.0186904	Down	-1.64967	0.193953	--	cyclin-A1, putative, expressed
LOC_Os01g13260	2.21635	0.0430257	up	1.11368	0.355706	--	cyclin-A1, putative, expressed
LOC_Os01g13404	-1.79769e+308	0.0192323	Down	-1.79769e+308	0.0192323	Down	ATP binding protein, putative, expressed
LOC_Os01g13404	0	1	--	1.79769e+308	0.0209209	up	ATP binding protein, putative, expressed
LOC_Os01g13420	6.07623	0.0199827	up	6.32402	0.0152477	up	SOUL heme-binding protein, putative, expressed
LOC_Os01g13420	-0.117664	0.919542	--	-1.79769e+308	0.0461219	Down	SOUL heme-binding protein, putative, expressed
LOC_Os01g13740	-1.1871	0.0403723	Down	-0.46345	0.409721	--	myb-like DNA-binding domain containing protein, expressed
LOC_Os01g13740	1.88537	0.0211204	up	0.779552	0.397373	--	myb-like DNA-binding domain containing protein, expressed
LOC_Os01g14100	1.79769e+308	0.0230326	up	0	1	--	BT1 family protein, putative, expressed
LOC_Os01g14140	2.83922	0.00899277	up	-0.984765	0.477827	--	X8 domain containing protein, expressed
LOC_Os01g14140	1.79769e+308	0.00208772	up	1.79769e+308	0.117881	--	X8 domain containing protein, expressed
LOC_Os01g14590	-3.64312	0.00341748	Down	-2.90941	0.0182687	Down	pathogen-related protein, putative, expressed
LOC_Os01g14610	1.79769e+308	0.00292379	up	1.79769e+308	0.0729394	--	PSF2 - Putative GINS complex subunit, expressed
LOC_Os01g14610	-9.08004	0.00353729	Down	-0.0569256	0.946298	--	PSF2 - Putative GINS complex subunit, expressed
LOC_Os01g14690	-2.91306	0.0378075	Down	0.221017	0.852059	--	Lg106, putative, expressed
LOC_Os01g14932	10.197	0.00232086	up	3.77974	0.295818	--	NAK-like ser/thr protein kinase, putative, expressed
LOC_Os01g15010	-3.17163	0.0160855	Down	-0.622226	0.582412	--	miro, putative, expressed
LOC_Os01g15029	1.79769e+308	0.00605092	up	0	1	--	expressed protein
LOC_Os01g15029	-2.47195	0.00265115	Down	0.0161575	0.980197	--	expressed protein
LOC_Os01g15270	-2.26153	0.00110923	Down	-0.109592	0.845313	--	expressed protein
LOC_Os01g15290	-5.4147	0.00197232	Down	-0.93346	0.485874	--	ribosomal L18p/L5e family protein, putative, expressed
LOC_Os01g15540	-2.19229	0.0727482	--	-1.79769e+308	0.034597	Down	kinesin motor domain containing protein, putative, expressed
LOC_Os01g16040	-2.49245	0.0100846	Down	-0.969321	0.257367	--	mitochondrial carrier protein, putative, expressed
LOC_Os01g16170	2.72159	0.0347255	up	0.519523	0.72503	--	PQ loop repeat domain containing protein, expressed
LOC_Os01g16260	-1.79769e+308	0.0146593	Down	-1.79769e+308	0.0146593	Down	major facilitator superfamily antiporter, putative, expressed
LOC_Os01g16260	-9.12219	2.48e-06	Down	-2.75076	0.00225935	Down	major facilitator superfamily antiporter, putative, expressed
LOC_Os01g16260	-0.78857	0.194402	--	-1.36972	0.0452511	Down	major facilitator superfamily antiporter, putative, expressed
LOC_Os01g16414	-0.257044	0.820586	--	-1.79769e+308	0.0447841	Down	actin, putative, expressed
LOC_Os01g16414	-2.43113	0.0538666	--	-2.90461	0.0341452	Down	actin, putative, expressed
LOC_Os01g16414	0	1	--	1.79769e+308	0.022144	up	actin, putative, expressed
LOC_Os01g16430	-0.165434	0.75442	--	-1.79769e+308	0.000113816	Down	cysteine proteinase inhibitor precursor protein, putative, expressed
LOC_Os01g17060	2.41896	0.0379892	up	1.22116	0.351854	--	expressed protein
LOC_Os01g17214	-0.970812	0.0874117	--	-1.17627	0.0486882	Down	major facilitator superfamily antiporter, putative, expressed
LOC_Os01g17250	-1.65071	0.00778314	Down	-0.628831	0.287994	--	BRASSINOSTEROID INSENSITIVE 1-associated receptor kinase 1 precursor, putative, expressed
LOC_Os01g17250	2.4111	0.00378513	up	1.90505	0.0297014	up	BRASSINOSTEROID INSENSITIVE 1-associated receptor kinase 1 precursor, putative, expressed
LOC_Os01g17330	-1.79769e+308	0.00124048	Down	-0.0412618	0.950026	--	eukaryotic translation initiation factor 6, putative, expressed
LOC_Os01g18640	-0.390767	0.842063	--	3.77298	0.0213796	up	aminotransferase, putative, expressed
LOC_Os01g18640	-5.24113	0.000858967	Down	-10.814	0.401973	--	aminotransferase, putative, expressed
LOC_Os01g18670	-1.79769e+308	0.00634512	Down	-0.00962999	0.990199	--	MDR-like ABC transporter, putative, expressed
LOC_Os01g19140	4.33883	0.0303662	up	-7.66133	0.934986	--	O-sialoglycoprotein endopeptidase, putative, expressed
LOC_Os01g19770	1.79769e+308	0.0382838	up	1.79769e+308	0.12842	--	mitochondrial import inner membrane translocase subunit Tim17, putative, expressed
LOC_Os01g20120	-0.749303	0.497562	--	-1.79769e+308	0.0326132	Down	expressed protein
LOC_Os01g20160	1.79769e+308	0.0495152	up	1.79769e+308	0.0700083	--	OsHKT1;5 - Na+ transporter, expressed
LOC_Os01g21144	0.00531852	0.995724	--	-3.87347	0.0026407	Down	expressed protein
LOC_Os01g21170	0.83612	0.535133	--	-3.84357	0.0284395	Down	expressed protein
LOC_Os01g21250	-1.54744	0.000742446	Down	-0.487577	0.274474	--	late embryogenesis abundant protein, putative, expressed
LOC_Os01g22010	-1.79769e+308	8.5e-05	Down	-1.79769e+308	8.5e-05	Down	S-adenosylmethionine synthetase, putative, expressed
LOC_Os01g22090	0.0732504	0.959937	--	3.67773	0.00530725	up	expressed protein
LOC_Os01g22480	1.79769e+308	0.0112317	up	0	1	--	OsFBDUF4 - F-box and DUF domain containing protein, expressed
LOC_Os01g22480	1.79769e+308	0.016444	up	1.79769e+308	0.139828	--	OsFBDUF4 - F-box and DUF domain containing protein, expressed
LOC_Os01g22550	1.79769e+308	0.103421	--	1.79769e+308	0.034949	up	galactosyltransferase family protein, putative, expressed
LOC_Os01g22990	-1.5779	0.0275052	Down	-1.55073	0.0419942	Down	acidic leucine-rich nuclear phosphoprotein 32-related protein 1, putative, expressed
LOC_Os01g23870	-4.59224	0.00718024	Down	-5.12912	0.00267627	Down	expressed protein
LOC_Os01g23910	-0.652066	0.494214	--	-3.88907	0.00109861	Down	expressed protein
LOC_Os01g24340	1.92819	0.288163	--	3.54626	0.0418619	up	expressed protein
LOC_Os01g24430	3.24125	0.0676141	--	3.97034	0.0234565	up	expressed protein
LOC_Os01g24480	1.36133	0.0352589	up	0.732669	0.285509	--	DUF1399 containing protein, putative, expressed
LOC_Os01g24710	-1.79769e+308	0.0208203	Down	-1.79769e+308	0.0208203	Down	jacalin-like lectin domain containing protein, expressed
LOC_Os01g24710	0.330737	0.388762	--	-1.97619	9.47e-05	Down	jacalin-like lectin domain containing protein, expressed
LOC_Os01g24710	-3.21658	0.00341744	Down	-1.79769e+308	0.00437803	Down	jacalin-like lectin domain containing protein, expressed
LOC_Os01g25189	-0.576366	0.504505	--	-3.29567	0.00791622	Down	delta14-sterol reductase, putative, expressed
LOC_Os01g25320	-0.356312	0.509129	--	-1.64774	0.0129687	Down	auxilin, putative, expressed
LOC_Os01g25386	-2.1631	5.89e-05	Down	-0.991009	0.0481707	--	multidrug resistance-associated protein, putative, expressed
LOC_Os01g25540	3.69985	0.0366188	up	2.17429	0.250216	--	RALFL6 - Rapid ALkalinization Factor RALF family protein precursor, expressed
LOC_Os01g25740	1.79769e+308	0.0813088	--	1.79769e+308	0.0244542	up	powdery mildew resistance protein PM3F, putative, expressed
LOC_Os01g25740	1.79769e+308	0.0701816	--	1.79769e+308	0.0225742	up	powdery mildew resistance protein PM3F, putative, expressed
LOC_Os01g25740	1.79769e+308	0.0294452	up	1.79769e+308	0.0635184	--	powdery mildew resistance protein PM3F, putative, expressed
LOC_Os01g25740	1.79769e+308	0.002398	up	0	1	--	powdery mildew resistance protein PM3F, putative, expressed
LOC_Os01g25740	1.79769e+308	0.0344226	up	1.79769e+308	0.0798814	--	powdery mildew resistance protein PM3F, putative, expressed
LOC_Os01g25760	1.79769e+308	0.00505164	up	1.79769e+308	0.0122921	up	powdery mildew resistance protein PM3F, putative, expressed
LOC_Os01g25820	-1.79769e+308	0.0122309	Down	-11.8078	0.600079	--	respiratory burst oxidase, putative, expressed
LOC_Os01g25810	3.27274	0.0209673	up	2.9721	0.0433772	up	powdery mildew resistance protein PM3A, putative, expressed
LOC_Os01g25920	1.79769e+308	0.00442279	up	1.79769e+308	0.15872	--	expressed protein
LOC_Os01g25920	1.79769e+308	6.59e-05	up	1.79769e+308	0.499993	--	expressed protein
LOC_Os01g25920	1.79769e+308	1.63e-05	up	0	1	--	expressed protein
LOC_Os01g25990	1.36288	0.0131405	up	-1.28595	0.0819084	--	expressed protein
LOC_Os01g26970	-0.204237	0.863912	--	-4.4917	0.019808	Down	expressed protein
LOC_Os01g26970	2.42697	0.0305403	up	0.0801801	0.951583	--	expressed protein
LOC_Os01g26970	2.84108	0.0378691	up	1.31803	0.371321	--	expressed protein
LOC_Os01g27210	-0.538047	0.603724	--	-2.537	0.0319687	Down	glutathione S-transferase, putative, expressed
LOC_Os01g27210	1.79769e+308	0.00023796	up	0	1	--	glutathione S-transferase, putative, expressed
LOC_Os01g27230	-6.35744	0.000112438	Down	-0.769187	0.405412	--	12-oxophytodienoate reductase, putative, expressed
LOC_Os01g27240	3.75247	0.0250621	up	1.19696	0.509667	--	12-oxophytodienoate reductase, putative, expressed
LOC_Os01g27520	-1.08451	0.0372397	Down	-0.843087	0.110547	--	tRNA synthetases class II domain containing protein, expressed
LOC_Os01g27520	1.79769e+308	0.0171925	up	1.79769e+308	0.178084	--	tRNA synthetases class II domain containing protein, expressed
LOC_Os01g27740	1.79769e+308	0.0117701	up	1.79769e+308	0.0807583	--	dnaJ domain containing protein, expressed
LOC_Os01g28500	6.12308	0.000190819	up	-1.79769e+308	0.158655	--	SCP-like extracellular protein, expressed
LOC_Os01g28600	5.99617	0.000306954	up	3.31615	0.0587642	--	exo70 exocyst complex subunit family protein, putative, expressed
LOC_Os01g29390	1.79769e+308	0.0102995	up	1.79769e+308	0.0733491	--	expressed protein
LOC_Os01g31050	10.0269	1.24e-11	up	1.40521	0.457255	--	expressed protein
LOC_Os01g31050	1.79769e+308	8.28e-05	up	0	1	--	expressed protein
LOC_Os01g31220	1.79769e+308	0.0341898	up	1.79769e+308	0.119101	--	expressed protein
LOC_Os01g31494	3.90437	0.043702	up	-1.79769e+308	0.200086	--	expressed protein
LOC_Os01g31629	1.79769e+308	0.0313716	up	0	1	--	expressed protein
LOC_Os01g31629	1.79769e+308	0.0173092	up	0	1	--	expressed protein
LOC_Os01g31690	2.53001	0.0258778	up	2.53131	0.0314519	up	oxygen-evolving enhancer protein 1, chloroplast precursor, putative, expressed
LOC_Os01g31810	2.93171	0.0207774	up	-0.384739	0.803829	--	RNA recognition motif containing protein, putative, expressed
LOC_Os01g31810	2.83446	0.0074581	up	-0.967898	0.480757	--	RNA recognition motif containing protein, putative, expressed
LOC_Os01g31810	-3.19719	0.0260858	Down	-1.5181	0.234503	--	RNA recognition motif containing protein, putative, expressed
LOC_Os01g31810	1.79769e+308	0.0341656	up	0	1	--	RNA recognition motif containing protein, putative, expressed
LOC_Os01g31980	-0.835387	0.123351	--	-1.85183	0.00423275	Down	MATE efflux family protein, putative, expressed
LOC_Os01g31980	-0.531932	0.394306	--	-1.54133	0.0443914	Down	MATE efflux family protein, putative, expressed
LOC_Os01g32670	-3.46501	0.00220166	Down	0.19772	0.789076	--	expressed protein
LOC_Os01g32780	3.14865	0.0155615	up	-1.79769e+308	0.106231	--	universal stress protein domain containing protein, putative, expressed
LOC_Os01g32830	1.55071	0.0169511	up	0.814555	0.2419	--	expressed protein
LOC_Os01g32830	1.79769e+308	0.00898251	up	1.79769e+308	0.0419344	up	expressed protein
LOC_Os01g32849	1.79769e+308	0.00318129	up	0	1	--	expressed protein
LOC_Os01g32849	1.79769e+308	0.0252018	up	1.79769e+308	0.0181963	up	expressed protein
LOC_Os01g33050	1.30145	0.0397558	up	0.859676	0.200303	--	ribosomal protein L24, putative, expressed
LOC_Os01g33050	-1.26612	0.0347127	Down	-0.661771	0.254941	--	ribosomal protein L24, putative, expressed
LOC_Os01g33420	1.79769e+308	0.0456618	up	1.79769e+308	0.116241	--	glycosyl hydrolase family protein 27, putative, expressed
LOC_Os01g33684	1.79769e+308	0.00741279	up	0	1	--	disease resistance RPP13-like protein 1, putative, expressed
LOC_Os01g33684	1.79769e+308	0.0330284	up	1.79769e+308	0.0756073	--	disease resistance RPP13-like protein 1, putative, expressed
LOC_Os01g33684	-8.39056	0.00699471	Down	-1.79769e+308	0.0195084	Down	disease resistance RPP13-like protein 1, putative, expressed
LOC_Os01g34010	-0.42298	0.753087	--	-4.28117	0.0258902	Down	expressed protein
LOC_Os01g34660	3.13564	0.0994551	--	4.42248	0.013932	up	RNAse P Rpr2/Rpp21 subunit domain containing protein, expressed
LOC_Os01g34700	-6.24859	0.01149	Down	0.677673	0.584122	--	dienelactone hydrolase family protein, expressed
LOC_Os01g34780	4.18317	4.26e-05	up	0.177678	0.898774	--	protein binding protein, putative, expressed
LOC_Os01g35050	0.754814	0.0848561	--	1.05101	0.0167995	up	early-responsive to dehydration protein-related, putative, expressed
LOC_Os01g35160	-2.93323	0.0411417	Down	-0.0457454	0.969522	--	TKL_IRAK_DUF26-lh.4 - DUF26 kinases have homology to DUF26 containing loci, expressed
LOC_Os01g35160	1.79769e+308	0.492491	--	1.79769e+308	0.0369455	up	TKL_IRAK_DUF26-lh.4 - DUF26 kinases have homology to DUF26 containing loci, expressed
LOC_Os01g35160	-2.88181	0.00992133	Down	-2.32846	0.0341682	Down	TKL_IRAK_DUF26-lh.4 - DUF26 kinases have homology to DUF26 containing loci, expressed
LOC_Os01g35160	-1.72469	0.160072	--	-4.51065	0.00686497	Down	TKL_IRAK_DUF26-lh.4 - DUF26 kinases have homology to DUF26 containing loci, expressed
LOC_Os01g35184	2.72872	0.0197412	up	1.00188	0.474015	--	CAMK_KIN1/SNF1/Nim1_like.10 - CAMK includes calcium/calmodulin depedent protein kinases, expressed
LOC_Os01g35830	0	1	--	1.79769e+308	0.0353968	up	expressed protein
LOC_Os01g35990	-6.73787	1.85e-06	Down	0.287943	0.726101	--	RNAse P Rpr2/Rpp21 subunit domain containing protein, expressed
LOC_Os01g36350	1.79769e+308	0.048165	up	1.79769e+308	0.076547	--	cytochrome P450, putative, expressed
LOC_Os01g36670	1.79769e+308	0.00976227	up	1.79769e+308	0.0646611	--	expressed protein
LOC_Os01g36790	-1.18132	0.316837	--	-3.90613	0.0118159	Down	TKL_IRAK_DUF26-lf.2 - DUF26 kinases have homology to DUF26 containing loci, expressed
LOC_Os01g36820	0.253298	0.784658	--	-1.79769e+308	0.0242445	Down	expressed protein
LOC_Os01g36820	-0.0686751	0.934558	--	-1.79769e+308	0.0111215	Down	expressed protein
LOC_Os01g36840	1.79769e+308	0.0380612	up	1.79769e+308	0.0544569	--	ATP-binding region, ATPase-like domain containing protein, expressed
LOC_Os01g37050	1.08895	0.0492093	up	0.0397569	0.948318	--	ribonuclease III domain protein, putative, expressed
LOC_Os01g37120	0.0611203	0.926764	--	-1.73715	0.0405953	Down	WD domain, G-beta repeat domain containing protein, expressed
LOC_Os01g37120	0	1	--	1.79769e+308	0.0408208	up	WD domain, G-beta repeat domain containing protein, expressed
LOC_Os01g37210	1.79769e+308	0.00645933	up	1.79769e+308	0.036649	up	expressed protein
LOC_Os01g37600	1.79769e+308	0.0108085	up	1.79769e+308	0.0969229	--	agenet domain containing protein, expressed
LOC_Os01g37600	3.69643	0.00633334	up	1.92498	0.188064	--	agenet domain containing protein, expressed
LOC_Os01g37690	1.02142	0.0194429	up	0.455829	0.332337	--	sodium/calcium exchanger protein, putative, expressed
LOC_Os01g37800	0	1	--	1.79769e+308	0.0311408	up	ras-related protein, putative, expressed
LOC_Os01g37950	-1.79769e+308	2.06e-05	Down	0.108721	0.824003	--	expressed protein
LOC_Os01g37950	-1.79769e+308	0.0181667	Down	0.842913	0.350254	--	expressed protein
LOC_Os01g38530	1.93237	0.0214696	up	1.00089	0.278571	--	ELF3 protein, putative, expressed
LOC_Os01g38530	-3.0173	0.0289387	Down	-1.46962	0.239578	--	ELF3 protein, putative, expressed
LOC_Os01g38620	0.0421476	0.920678	--	-1.35475	0.00717939	Down	3-5 exonuclease/ nucleic acid binding protein, putative, expressed
LOC_Os01g38620	1.61605	0.0899981	--	3.46067	0.000106422	up	3-5 exonuclease/ nucleic acid binding protein, putative, expressed
LOC_Os01g38660	0.0352075	0.957201	--	-3.89145	0.000222955	Down	expressed protein
LOC_Os01g38980	-1.29023	0.03418	Down	-0.76703	0.207677	--	calmodulin-binding protein, putative, expressed
LOC_Os01g38980	-1.03355	0.0504608	--	-1.79769e+308	3.52e-05	Down	calmodulin-binding protein, putative, expressed
LOC_Os01g38980	2.32524	0.00232733	up	2.94762	0.000102251	up	calmodulin-binding protein, putative, expressed
LOC_Os01g39040	-3.88005	0.0347859	Down	-1.79769e+308	0.102653	--	DUF260 domain containing protein, putative, expressed
LOC_Os01g39040	-1.79769e+308	0.0978914	--	-3.81528	0.0364104	Down	DUF260 domain containing protein, putative, expressed
LOC_Os01g39600	1.79769e+308	0.0453813	up	1.79769e+308	0.153648	--	expressed protein
LOC_Os01g39680	1.79769e+308	0.0340601	up	1.79769e+308	0.0530821	--	expressed protein
LOC_Os01g39800	-1.79769e+308	0.0235994	Down	-1.79769e+308	0.0235994	Down	esterase, putative, expressed
LOC_Os01g40050	-1.44058	0.0311247	Down	-1.65071	0.0238219	Down	peptidyl-prolyl cis-trans isomerase, putative, expressed
LOC_Os01g40110	-2.98605	0.0287631	Down	-9.0217	0.223527	--	ZOS1-11 - C2H2 zinc finger protein, expressed
LOC_Os01g40420	1.79769e+308	0.0182466	up	1.79769e+308	0.107451	--	CBS domain containing membrane protein, putative, expressed
LOC_Os01g40420	1.79769e+308	0.419704	--	1.79769e+308	0.0096525	up	CBS domain containing membrane protein, putative, expressed
LOC_Os01g40640	2.24707	0.0418896	up	2.08327	0.0665093	--	S1 RNA binding domain containing protein, expressed
LOC_Os01g40940	0.530753	0.662963	--	-3.1282	0.0367388	Down	expressed protein
LOC_Os01g41430	-2.82097	0.033203	Down	-0.754157	0.55335	--	UDP-glucoronosyl and UDP-glucosyl transferase, putative, expressed
LOC_Os01g41565	-1.79769e+308	0.00286953	Down	-1.79769e+308	0.00286953	Down	ATP-binding domain-containing protein, putative, expressed
LOC_Os01g41565	-1.79769e+308	0.000171767	Down	-1.79769e+308	0.000171767	Down	ATP-binding domain-containing protein, putative, expressed
LOC_Os01g41750	-1.89321	0.0498248	Down	-2.92418	0.0105884	Down	expressed protein
LOC_Os01g41810	0.570944	0.40801	--	-1.99429	0.0456905	Down	cytochrome P450 72A1, putative, expressed
LOC_Os01g41810	-2.38369	0.0373767	Down	-1.79769e+308	0.0209197	Down	cytochrome P450 72A1, putative, expressed
LOC_Os01g41910	5.0601	6.32e-07	up	3.34586	0.00232977	up	receptor-like protein kinase 5 precursor, putative, expressed
LOC_Os01g42050	-3.77302	0.00425208	Down	-1.03482	0.335203	--	DNL zinc finger domain containing protein, putative, expressed
LOC_Os01g42380	-3.69083	0	Down	-2.12926	3.72e-10	Down	pleiotropic drug resistance protein, putative, expressed
LOC_Os01g42380	-2.27593	9.66e-09	Down	-0.7029	0.0448341	--	pleiotropic drug resistance protein, putative, expressed
LOC_Os01g42410	-0.713467	0.193973	--	-2.11958	0.00278621	Down	pleiotropic drug resistance protein, putative, expressed
LOC_Os01g42800	-7.71887	0.0423265	Down	-1.79769e+308	0.0556666	--	MEE18, putative, expressed
LOC_Os01g43020	1.79769e+308	0.0613402	--	1.79769e+308	0.0164549	up	CTP synthase, putative, expressed
LOC_Os01g43030	-2.23432	0.0644092	--	-1.79769e+308	0.0175358	Down	tetratricopeptide repeat domain containing protein, expressed
LOC_Os01g43230	-3.42416	0.0469624	Down	-1.79769e+308	0.0764451	--	expressed protein
LOC_Os01g43250	1.79769e+308	0.0383472	up	0	1	--	WD domain, G-beta repeat domain containing protein, expressed
LOC_Os01g43520	1.79769e+308	0.0473791	up	0	1	--	neutral ceramidase precursor, putative, expressed
LOC_Os01g43895	-3.67742	0.033044	Down	0.371087	0.78319	--	expressed protein
LOC_Os01g44210	-3.43561	0.0342812	Down	-2.27684	0.130853	--	50S ribosomal protein L31, putative, expressed
LOC_Os01g44290	-2.85817	0.0303909	Down	-2.95269	0.0348892	Down	expressed protein
LOC_Os01g45040	1.79769e+308	0.000819907	up	0	1	--	Leucine rich repeat N-terminal domain containing protein, putative, expressed
LOC_Os01g45040	-1.79769e+308	0.00530052	Down	-1.79769e+308	0.00530052	Down	Leucine rich repeat N-terminal domain containing protein, putative, expressed
LOC_Os01g45040	0.0687014	0.953988	--	-1.79769e+308	0.0493072	Down	Leucine rich repeat N-terminal domain containing protein, putative, expressed
LOC_Os01g45530	-2.39559	0.0404703	Down	-1.82028	0.117271	--	single-stranded DNA-binding protein, putative, expressed
LOC_Os01g45914	3.03575	6.19e-11	up	-0.663271	0.278181	--	expressed protein
LOC_Os01g45914	2.63152	1.13e-10	up	-0.225817	0.650526	--	expressed protein
LOC_Os01g46440	-0.607376	0.648499	--	-4.87394	0.00432779	Down	VQ domain containing protein, putative, expressed
LOC_Os01g46510	-1.79769e+308	0.0156627	Down	-1.79769e+308	0.0156627	Down	peptidase S8 and S53, subtilisin, kexin, sedolisin, putative, expressed
LOC_Os01g46610	-2.27619	9.96e-12	Down	-1.44734	6.04e-06	Down	dehydrogenase, putative, expressed
LOC_Os01g46610	-4.19791	6.81e-08	Down	-1.63611	0.00309992	Down	dehydrogenase, putative, expressed
LOC_Os01g46810	-3.37212	0.00129231	Down	-1.65011	0.0608398	--	viral A-type inclusion protein repeat containing protein, expressed
LOC_Os01g47370	-4.52475	0.00866442	Down	0.999776	0.424657	--	MYB family transcription factor, putative, expressed
LOC_Os01g47410	-10.7271	0.0439861	Down	-5.77614	0.000210784	Down	aspartic proteinase oryzasin-1 precursor, putative, expressed
LOC_Os01g47690	4.60488	0.00108048	up	3.20524	0.0343254	up	metallo-beta-lactamase family protein, putative, expressed
LOC_Os01g47740	1.83676	0.0300557	up	1.0451	0.255075	--	zinc finger, C3HC4 type domain containing protein, expressed
LOC_Os01g47750	0	1	--	1.79769e+308	0.0407597	up	splicing factor U2AF 35 kDa subunit, putative, expressed
LOC_Os01g47750	-1.79769e+308	0.0407659	Down	-3.69408	0.0197539	Down	splicing factor U2AF 35 kDa subunit, putative, expressed
LOC_Os01g47840	-2.47723	0.00373771	Down	-2.79096	0.00197125	Down	S-locus-like receptor protein kinase, putative, expressed
LOC_Os01g48020	-3.77219	0.0115832	Down	-3.73365	0.0167417	Down	S-locus-like receptor protein kinase, putative, expressed
LOC_Os01g48060	2.7221	0.0295932	up	-1.79769e+308	0.0900871	--	auxin response factor, putative, expressed
LOC_Os01g48120	-1.79769e+308	0.042584	Down	0.518079	0.645754	--	expressed protein
LOC_Os01g48280	-3.45661	0.00815212	Down	-0.144949	0.885774	--	ubiquitin-conjugating enzyme, putative, expressed
LOC_Os01g48420	1.79769e+308	0.0188759	up	0	1	--	peroxiredoxin, putative, expressed
LOC_Os01g48420	-2.4387	0.0534396	--	-7.034	0.00628597	Down	peroxiredoxin, putative, expressed
LOC_Os01g48420	-1.79769e+308	0.120537	--	3.42194	0.0145185	up	peroxiredoxin, putative, expressed
LOC_Os01g48680	1.37806	0.0468673	up	-2.6489	0.0207617	Down	two pore calcium channel protein 1, putative, expressed
LOC_Os01g48874	-1.58928	0.0253387	Down	-0.90791	0.194541	--	wax synthase, putative, expressed
LOC_Os01g48920	2.4467	0.0386708	up	-0.320981	0.823179	--	beclin-1, putative, expressed
LOC_Os01g48960	-0.916305	0.00280826	--	-1.30336	6.69e-05	Down	glutamate synthase, chloroplast precursor, putative, expressed
LOC_Os01g49470	2.80475	0.000248101	up	0.799943	0.368247	--	E3 ubiquitin ligase, putative, expressed
LOC_Os01g50060	-1.34568	0.196198	--	-4.77392	0.00292439	Down	1-aminocyclopropane-1-carboxylate deaminase, putative, expressed
LOC_Os01g50100	-2.90619	0.0258128	Down	-0.667202	0.558958	--	ABC transporter, ATP-binding protein, putative, expressed
LOC_Os01g50100	-4.55427	5.17e-05	Down	-0.486496	0.511165	--	ABC transporter, ATP-binding protein, putative, expressed
LOC_Os01g50100	-3.08602	0	Down	-1.15332	8.12e-05	Down	ABC transporter, ATP-binding protein, putative, expressed
LOC_Os01g50310	-4.27792	0.0130372	Down	-1.32454	0.332404	--	VIP1 protein, putative, expressed
LOC_Os01g50370	3.77519	0.0328767	up	1.47859	0.456249	--	STE_MEKK_ste11_MAP3K.4 - STE kinases include homologs to sterile 7, sterile 11 and sterile 20 from yeast, expressed
LOC_Os01g50849	2.13656	0.0135836	up	-0.0184602	0.986394	--	expressed protein
LOC_Os01g51632	0	1	--	1.79769e+308	0.0276922	up	myosin XI, putative, expressed
LOC_Os01g51710	4.52206	0.0153333	up	4.50519	0.0185872	up	zinc knuckle domain containing protein, expressed
LOC_Os01g51880	-0.00396763	0.995452	--	-2.47409	0.0106305	Down	expressed protein
LOC_Os01g52110	-1.69783	0.0491985	Down	-2.0672	0.0250654	Down	RING finger and CHY zinc finger domain-containing protein 1, putative, expressed
LOC_Os01g52110	-1.79769e+308	5.62e-05	Down	-11.1435	0.000772261	Down	RING finger and CHY zinc finger domain-containing protein 1, putative, expressed
LOC_Os01g52110	1.79769e+308	1.13e-06	up	1.79769e+308	0.006249	up	RING finger and CHY zinc finger domain-containing protein 1, putative, expressed
LOC_Os01g52110	-1.79769e+308	1.78e-08	Down	-3.25541	1.34e-09	Down	RING finger and CHY zinc finger domain-containing protein 1, putative, expressed
LOC_Os01g52250	1.79769e+308	0.00660477	up	0	1	--	starch synthase, putative, expressed
LOC_Os01g52250	1.79769e+308	0.0273484	up	0	1	--	starch synthase, putative, expressed
LOC_Os01g52470	-4.84751	1.34e-06	Down	0.369758	0.534615	--	elongation factor, putative, expressed
LOC_Os01g52790	-0.917238	0.085694	--	-1.22773	0.0349904	Down	cytochrome P450 72A1, putative, expressed
LOC_Os01g53079	11.2155	0.0210341	up	10.9332	0.0246261	up	ubiquitin domain-containing protein 1, putative, expressed
LOC_Os01g53255	-1.79769e+308	0.0240453	Down	-0.422838	0.68654	--	expressed protein
LOC_Os01g53630	0.256663	0.830717	--	-1.79769e+308	0.0484375	Down	ulp1 protease family protein, putative, expressed
LOC_Os01g53630	1.79769e+308	0.265347	--	1.79769e+308	0.0495152	up	ulp1 protease family protein, putative, expressed
LOC_Os01g53800	-0.0634005	0.958591	--	-3.35201	0.036288	Down	glutamate carboxypeptidase 2, putative, expressed
LOC_Os01g53810	-1.64671	0.00566017	Down	-0.758657	0.1797	--	peptidase, putative, expressed
LOC_Os01g53810	2.55613	0.0252127	up	1.33679	0.284112	--	peptidase, putative, expressed
LOC_Os01g54040	-0.384865	0.662648	--	-3.49569	0.00486647	Down	ATP-dependent protease La, putative, expressed
LOC_Os01g54480	10.6482	0.00144497	up	10.2489	0.00221074	up	serine/threonine protein kinase, putative, expressed
LOC_Os01g54480	-1.04578	0.0369959	Down	-1.88575	0.00121702	Down	serine/threonine protein kinase, putative, expressed
LOC_Os01g54480	-1.79769e+308	0.0288353	Down	-0.374683	0.736938	--	serine/threonine protein kinase, putative, expressed
LOC_Os01g54900	-3.04502	0.0239905	Down	0.362742	0.736281	--	lipid-A-disaccharide synthase family protein, expressed
LOC_Os01g55170	1.00419	0.147058	--	1.37436	0.0492459	up	la domain containing protein, expressed
LOC_Os01g55360	-3.51297	0.0235045	Down	-1.79769e+308	0.0510227	--	phosphatidate cytidylyltransferase, putative, expressed
LOC_Os01g55360	-1.79769e+308	0.0285462	Down	-0.761277	0.519325	--	phosphatidate cytidylyltransferase, putative, expressed
LOC_Os01g55880	-1.79769e+308	0.0488519	Down	-0.424857	0.735165	--	hemimethylated DNA binding domain containing protein, expressed
LOC_Os01g56140	-0.708086	0.462706	--	-2.74528	0.0208744	Down	expressed protein
LOC_Os01g56780	-3.12051	0.00780098	Down	-0.968314	0.293781	--	plus-3 domain containing protein, expressed
LOC_Os01g56800	1.74747	0.151829	--	2.43054	0.0451439	up	MATH domain containing protein, expressed
LOC_Os01g56800	-1.86542	0.00549256	Down	-0.52161	0.383368	--	MATH domain containing protein, expressed
LOC_Os01g57920	-1.79769e+308	0.0234688	Down	-4.62623	0.000691989	Down	OsFBL3 - F-box domain and LRR containing protein, expressed
LOC_Os01g57966	-0.721929	0.607114	--	2.71091	0.0310452	up	photosystem I assembly protein ycf3, putative, expressed
LOC_Os01g57968	0.203353	0.489345	--	1.29899	4.86e-06	up	expressed protein
LOC_Os01g58350	-2.63026	0.00694323	Down	-1.60727	0.0847102	--	expressed protein
LOC_Os01g58400	0	1	--	1.79769e+308	0.00965441	up	zinc finger C3HC4 type family protein, putative, expressed
LOC_Os01g58740	-2.40769	0.018952	Down	-0.216257	0.790193	--	glycerol-3-phosphate dehydrogenase, putative, expressed
LOC_Os01g59080	-1.50966	0.0498249	Down	-0.29496	0.675015	--	expressed protein
LOC_Os01g59160	4.20123	0.0161567	up	4.58917	0.00880327	up	UBA/TS-N domain containing protein, expressed
LOC_Os01g59300	-1.79769e+308	0.0331835	Down	-1.79769e+308	0.0331835	Down	expressed protein
LOC_Os01g59500	-3.95212	0.0326495	Down	-0.208853	0.882206	--	U3 small nucleolar RNA-associated protein 11, putative, expressed
LOC_Os01g59550	-13.774	0.954657	--	-3.68184	0.0409726	Down	senescence-induced receptor-like serine/threonine-protein kinase precursor, putative, expressed
LOC_Os01g59740	-1.46009	0.041869	Down	-0.357931	0.594668	--	expressed protein
LOC_Os01g59750	3.32596	0.0411496	up	-0.273748	0.891055	--	histidine triad family protein, putative, expressed
LOC_Os01g59819	5.86549	0.00406792	up	-2.51168	0.659356	--	Os1bglu2 - beta-glucosidase homologue, similar to G. max isohydroxyurate hydrolase, expressed
LOC_Os01g59910	-0.948514	0.407092	--	-1.79769e+308	0.0304161	Down	OsFBX29 - F-box domain containing protein, expressed
LOC_Os01g60040	-1.33643	0.00555087	Down	-1.49768	0.00328646	Down	HEAT repeat family protein, putative, expressed
LOC_Os01g60040	-2.02926	0.0636586	--	-4.964	0.00149608	Down	HEAT repeat family protein, putative, expressed
LOC_Os01g60040	2.45937	0.000101585	up	1.35986	0.0480119	up	HEAT repeat family protein, putative, expressed
LOC_Os01g60040	-3.04187	0.0214203	Down	-1.47744	0.250092	--	HEAT repeat family protein, putative, expressed
LOC_Os01g60040	1.79769e+308	0.0228137	up	1.79769e+308	0.463884	--	HEAT repeat family protein, putative, expressed
LOC_Os01g60040	4.50044	0.0025098	up	3.43243	0.0282324	up	HEAT repeat family protein, putative, expressed
LOC_Os01g60120	-4.53099	0.0141001	Down	-1.88638	0.251387	--	transmembrane protein 56, putative, expressed
LOC_Os01g60120	-2.65903	0.0357584	Down	-0.506461	0.646989	--	transmembrane protein 56, putative, expressed
LOC_Os01g60120	3.86428	0.00697963	up	3.01505	0.0458936	up	transmembrane protein 56, putative, expressed
LOC_Os01g60280	-2.13014	0.069737	--	-1.79769e+308	0.0196086	Down	ATP binding protein, putative, expressed
LOC_Os01g60280	-1.06368	0.218216	--	-2.1452	0.03742	Down	ATP binding protein, putative, expressed
LOC_Os01g60660	-1.21173	0.0165949	Down	-0.0611893	0.896167	--	methionyl-tRNA synthetase, putative, expressed
LOC_Os01g60660	7.53209	0.000149263	up	-4.34946	0.678857	--	methionyl-tRNA synthetase, putative, expressed
LOC_Os01g60660	-1.79769e+308	0.0435484	Down	-0.773534	0.525718	--	methionyl-tRNA synthetase, putative, expressed
LOC_Os01g60700	0	1	--	1.79769e+308	0.0423565	up	serine/threonine-protein kinase NAK, putative, expressed
LOC_Os01g60700	1.79769e+308	0.0372454	up	1.79769e+308	0.0525382	--	serine/threonine-protein kinase NAK, putative, expressed
LOC_Os01g61044	-0.62965	0.573784	--	2.28994	0.0146617	up	transmembrane amino acid transporter protein, putative, expressed
LOC_Os01g61420	1.80555	0.107871	--	3.01056	0.005657	up	zinc finger, C3HC4 type domain containing protein, expressed
LOC_Os01g61580	1.47286	0.216532	--	2.80625	0.0110412	up	selT-like protein precursor, putative, expressed
LOC_Os01g61720	-1.79769e+308	0.00528289	Down	-0.837203	0.3312	--	IQ calmodulin-binding motif domain containing protein, expressed
LOC_Os01g61720	1.79769e+308	0.0214134	up	1.79769e+308	0.486015	--	IQ calmodulin-binding motif domain containing protein, expressed
LOC_Os01g61814	1.79769e+308	0.00418171	up	1.79769e+308	0.0157185	up	40S ribosomal protein S23, putative, expressed
LOC_Os01g61980	-3.68353	0.043861	Down	-1.32461	0.367813	--	expressed protein
LOC_Os01g62080	-0.560151	0.182039	--	-1.83505	0.000222157	Down	serine/threonine-protein kinase AFC1, putative, expressed
LOC_Os01g62350	-2.71009	0.0371047	Down	0.657011	0.521031	--	60S ribosomal protein L36-2, putative, expressed
LOC_Os01g62440	1.79769e+308	0.0505628	--	1.79769e+308	0.0407497	up	ribonuclease protein, putative, expressed
LOC_Os01g62440	0.286657	0.68721	--	-5.74593	0.000180419	Down	ribonuclease protein, putative, expressed
LOC_Os01g62750	-1.79769e+308	0.286615	--	7.07726	0.00800051	up	expressed protein
LOC_Os01g62820	6.43941	0.0154843	up	4.52869	0.09897	--	Transcription initiation factor TFIID subunit A containing protein, expressed
LOC_Os01g63820	-1.53321	0.0339698	Down	-0.956576	0.173188	--	double-stranded RNA binding motif containing protein, expressed
LOC_Os01g63910	2.791	0.0417203	up	2.86937	0.0449316	up	AT hook motif family protein, expressed
LOC_Os01g63910	0.261766	0.798511	--	-3.6477	0.0175002	Down	AT hook motif family protein, expressed
LOC_Os01g64030	-6.67979	0.00066576	Down	-1.79769e+308	0.0401209	Down	OsFBL5 - F-box domain and LRR containing protein, expressed
LOC_Os01g64350	2.62259	0.00317799	up	1.44456	0.140984	--	expressed protein
LOC_Os01g65220	1.7569	0.00608738	up	0.201371	0.78667	--	XRN 5'-3' exonuclease N-terminus domain containing protein, expressed
LOC_Os01g65450	0.177563	0.739437	--	-3.02197	0.000565348	Down	ubiquitin-like domain-containing CTD phosphatase 1, putative, expressed
LOC_Os01g65450	-6.76033	0.0643159	--	4.4736	3.64e-05	up	ubiquitin-like domain-containing CTD phosphatase 1, putative, expressed
LOC_Os01g65610	0.573069	0.553966	--	-2.72118	0.0379552	Down	expressed protein
LOC_Os01g66110	-1.11739	0.0312136	Down	-0.684388	0.185068	--	methyltransferase, putative, expressed
LOC_Os01g66580	4.72281	0.000168969	up	3.25096	0.0183868	up	RNA polymerase III RPC4 domain containing protein, expressed
LOC_Os01g66580	-1.79769e+308	0.0327928	Down	-1.50276	0.214012	--	RNA polymerase III RPC4 domain containing protein, expressed
LOC_Os01g66580	1.79769e+308	0.00323452	up	1.79769e+308	0.0759323	--	RNA polymerase III RPC4 domain containing protein, expressed
LOC_Os01g66580	-3.67916	0.000515683	Down	-0.777899	0.339832	--	RNA polymerase III RPC4 domain containing protein, expressed
LOC_Os01g66730	-2.56036	0.0239954	Down	-1.98049	0.073172	--	exosome complex exonuclease RRP40, putative, expressed
LOC_Os01g67054	4.49908	8.53e-09	up	3.21415	8.24e-05	up	calreticulin precursor protein, putative, expressed
LOC_Os01g67190	1.79769e+308	0.0219223	up	1.79769e+308	0.0208002	up	ribonuclease T2 family domain containing protein, expressed
LOC_Os01g67370	1.60851	0.0112674	up	1.17079	0.0817313	--	expressed protein
LOC_Os01g67370	-1.35485	0.0249673	Down	-3.33418	0.000244361	Down	expressed protein
LOC_Os01g67880	0.0363731	0.97272	--	-1.79769e+308	0.0328008	Down	vacuolar protein sorting-associated protein 53, putative, expressed
LOC_Os01g67920	-1.79769e+308	0.219488	--	6.79012	0.000433254	up	tetratricopeptide repeat domain containing protein, expressed
LOC_Os01g68060	-1.23078	0.00100465	Down	-0.834004	0.0250091	--	copine, putative, expressed
LOC_Os01g68710	-1.75913	0.0220158	Down	-0.562454	0.432631	--	peptidyl-prolyl cis-trans isomerase, FKBP-type, putative, expressed
LOC_Os01g68720	-2.24571	0.0155655	Down	0.814938	0.255117	--	keratin, type I cytoskeletal 9, putative, expressed
LOC_Os01g68940	1.77356	0.276944	--	3.05634	0.0410142	up	ubiquitin family domain containing protein, expressed
LOC_Os01g69920	1.79769e+308	0.00131868	up	0	1	--	histidine kinase, putative, expressed
LOC_Os01g70130	-1.03617	0.0695551	--	-2.98643	0.000273242	Down	protein kinase domain containing protein, expressed
LOC_Os01g70130	3.97611	0.00107018	up	4.92532	3.5e-05	up	protein kinase domain containing protein, expressed
LOC_Os01g70240	0	1	--	1.79769e+308	0.0254257	up	expressed protein
LOC_Os01g70300	0.186343	0.731985	--	-1.67203	0.0170809	Down	aspartokinase 3, chloroplast precursor, putative, expressed
LOC_Os01g70720	0	1	--	1.79769e+308	0.0180394	up	expressed protein
LOC_Os01g70720	0	1	--	1.79769e+308	0.0284042	up	expressed protein
LOC_Os01g70720	0	1	--	1.79769e+308	0.0109463	up	expressed protein
LOC_Os01g70740	0.564098	0.333781	--	-2.17478	0.00762232	Down	expressed protein
LOC_Os01g71100	1.53968	0.0953431	--	-6.6805	0.00677923	Down	expressed protein
LOC_Os01g71100	-2.75054	0.0686553	--	-4.1924	0.0364847	Down	expressed protein
LOC_Os01g71114	1.30374	0.0399203	up	0.439009	0.529176	--	disease resistance protein RGA4, putative, expressed
LOC_Os01g71114	-0.843515	0.442144	--	2.00935	0.020123	up	disease resistance protein RGA4, putative, expressed
LOC_Os01g71620	0	1	--	1.79769e+308	0.0196244	up	expressed protein
LOC_Os01g71620	0	1	--	1.79769e+308	0.0385535	up	expressed protein
LOC_Os01g71620	-2.25414	0.4791	--	6.67454	1.01e-05	up	expressed protein
LOC_Os01g71620	0	1	--	1.79769e+308	0.0134813	up	expressed protein
LOC_Os01g71670	-0.258324	0.707909	--	-1.87956	0.0325544	Down	glycosyl hydrolases family 17, putative, expressed
LOC_Os01g71690	-1.46944	0.229892	--	-2.953	0.0314313	Down	recA protein, expressed
LOC_Os01g71720	1.79769e+308	0.0386415	up	0	1	--	amino acid permease family protein, putative, expressed
LOC_Os01g71720	-1.79769e+308	0.0191396	Down	-1.36588	0.203902	--	amino acid permease family protein, putative, expressed
LOC_Os01g71740	1.79769e+308	0.0253772	up	1.79769e+308	0.0494568	up	amino acid permease family protein, putative, expressed
LOC_Os01g72090	-1.79769e+308	0.0282792	Down	-1.79769e+308	0.0282792	Down	phycoerythrobilin ferredoxin oxidoreductase, putative, expressed
LOC_Os01g72220	1.79769e+308	0.0599876	--	1.79769e+308	0.0326861	up	WD domain, G-beta repeat domain containing protein, expressed
LOC_Os01g72370	4.53184	3.04e-08	up	0.948751	0.343985	--	helix-loop-helix DNA-binding domain containing protein, expressed
LOC_Os01g72370	6.48958	2.11e-06	up	0.443894	0.800269	--	helix-loop-helix DNA-binding domain containing protein, expressed
LOC_Os01g72370	2.59129	2.86e-07	up	-0.113812	0.855555	--	helix-loop-helix DNA-binding domain containing protein, expressed
LOC_Os01g72390	-2.88176	0.072495	--	3.75122	0.00101949	up	NBS type disease resistance protein, putative, expressed
LOC_Os01g72520	2.28897	0.00880372	up	1.10783	0.2514	--	phosphoesterase family protein, putative, expressed
LOC_Os01g72940	-1.05899	0.0249025	Down	-0.90053	0.066196	--	phosphatidylserine decarboxylase, putative, expressed
LOC_Os01g73000	4.78202	1.46e-06	up	4.51855	7.02e-06	up	copine, putative, expressed
LOC_Os01g73140	1.79769e+308	0.0425561	up	1.79769e+308	0.0602978	--	ubiquitin-fold modifier 1 precursor, putative, expressed
LOC_Os01g73310	1.79769e+308	0.0355958	up	1.79769e+308	0.0698877	--	actin, putative, expressed
LOC_Os01g73500	1.79769e+308	0.0198785	up	0	1	--	expressed protein
LOC_Os01g73604	1.79769e+308	0.075585	--	1.79769e+308	0.0164097	up	LSM domain containing protein, expressed
LOC_Os01g73644	1.79769e+308	0.019513	up	0	1	--	expressed protein
LOC_Os01g73644	1.79769e+308	0.0133199	up	0	1	--	expressed protein
LOC_Os01g73644	1.79769e+308	0.00200451	up	0	1	--	expressed protein
LOC_Os01g73644	1.79769e+308	0.0415733	up	0	1	--	expressed protein
LOC_Os01g73644	1.79769e+308	0.0494383	up	0	1	--	expressed protein
LOC_Os01g73800	-1.79769e+308	0.0395819	Down	-0.20008	0.862571	--	expressed protein
LOC_Os01g73800	2.82568	0.00923886	up	-1.79769e+308	0.0720059	--	expressed protein
LOC_Os01g73800	-1.79769e+308	0.00389992	Down	-0.726683	0.366672	--	expressed protein
LOC_Os01g73830	3.15138	0.0439523	up	0.158103	0.925188	--	expressed protein
LOC_Os01g74310	2.54726	0.0161358	up	2.59707	0.0173627	up	expressed protein
LOC_Os01g74410	1.32584	0.00248955	up	0.117447	0.809932	--	MYB family transcription factor, putative, expressed
LOC_Os10g01060	-1.79769e+308	0.0414816	Down	-1.79769e+308	0.0414816	Down	protein kinase family protein, putative, expressed
LOC_Os10g01380	-9.54315	3.08e-10	Down	-0.269799	0.683018	--	CW7, putative, expressed
LOC_Os10g02260	1.79769e+308	0.0413463	up	1.79769e+308	0.073087	--	peptide transporter PTR2, putative, expressed
LOC_Os10g02490	-2.01675	0.00156156	Down	-1.67891	0.0112733	Down	oxidoreductase, aldo/keto reductase family protein, putative, expressed
LOC_Os10g03100	3.28655	0.0138184	up	-1.81962	0.316173	--	Cf2/Cf5 disease resistance protein, putative, expressed
LOC_Os10g03550	1.43131	0.206981	--	3.31367	0.00121566	up	expressed protein
LOC_Os10g03550	2.29963	1.19e-05	up	1.35053	0.0173992	up	expressed protein
LOC_Os10g03560	2.28673	0.0433423	up	0.373601	0.771921	--	CAF1 family ribonuclease containing protein, putative, expressed
LOC_Os10g03669	4.8764	0.0020435	up	4.0824	0.0167851	up	expressed protein
LOC_Os10g03669	2.4554	0.0809983	--	2.92183	0.035748	up	expressed protein
LOC_Os10g03890	-4.06473	0.0235032	Down	-1.52588	0.327241	--	expressed protein
LOC_Os10g04270	0.571585	0.57408	--	-1.79769e+308	0.0362432	Down	jacalin-like lectin domain containing protein, expressed
LOC_Os10g04342	-1.79769e+308	0.0295722	Down	-0.478402	0.66171	--	stripe rust resistance protein Yr10, putative, expressed
LOC_Os10g04342	3.51846	0.0156779	up	-1.79769e+308	0.129081	--	stripe rust resistance protein Yr10, putative, expressed
LOC_Os10g04342	1.79769e+308	0.00349423	up	0	1	--	stripe rust resistance protein Yr10, putative, expressed
LOC_Os10g04342	1.79769e+308	0.0129687	up	0	1	--	stripe rust resistance protein Yr10, putative, expressed
LOC_Os10g04510	1.98023	0.0742983	--	2.37911	0.0312614	up	expressed protein
LOC_Os10g04520	-3.12194	0.0179976	Down	-0.121103	0.913858	--	expressed protein
LOC_Os10g05000	-4.33019	0.0114232	Down	-2.34089	0.103174	--	OsFBX366 - F-box domain containing protein, expressed
LOC_Os10g05069	0.285534	0.739908	--	2.07001	0.00732632	up	lysosomal alpha-mannosidase precursor, putative, expressed
LOC_Os10g05160	-1.79769e+308	0.03711	Down	-6.59068	6.73e-05	Down	expressed protein
LOC_Os10g05220	1.79769e+308	0.0415248	up	0	1	--	queuine tRNA-ribosyltransferase, putative, expressed
LOC_Os10g05230	0	1	--	1.79769e+308	0.0442668	up	zinc finger, C3HC4 type domain containing protein, expressed
LOC_Os10g05250	-1.06998	0.14534	--	-1.73344	0.0410523	Down	protein kinase domain containing protein, expressed
LOC_Os10g05290	-1.79769e+308	0.0785863	--	-3.31486	0.0313761	Down	tRNA/rRNA methyltransferase, putative, expressed
LOC_Os10g05410	3.50219	0.0432895	up	3.11707	0.0777134	--	expressed protein
LOC_Os10g05680	1.79769e+308	0.496824	--	1.79769e+308	0.0304615	up	expressed protein
LOC_Os10g05970	-1.79769e+308	0.0284889	Down	-1.79769e+308	0.0284889	Down	POEI12 - Pollen Ole e I allergen and extensin family protein precursor, expressed
LOC_Os10g05980	-2.21895	0.00679304	Down	-1.6432	0.0417693	Down	POEI13 - Pollen Ole e I allergen and extensin family protein precursor, expressed
LOC_Os10g05990	-1.79769e+308	0.121993	--	4.6875	0.000483016	up	POEI14 - Pollen Ole e I allergen and extensin family protein precursor, expressed
LOC_Os10g06090	2.68225	0.0137332	up	0.976508	0.433542	--	OsWAK104 - OsWAK receptor-like protein kinase, expressed
LOC_Os10g06540	1.79769e+308	0.0324522	up	1.79769e+308	0.0549295	--	vesicle-associated membrane protein, putative, expressed
LOC_Os10g06630	-6.17109	6.08e-06	Down	-3.78836	0.00129031	Down	peptidyl-prolyl cis-trans isomerase, putative, expressed
LOC_Os10g06700	1.79769e+308	0.040196	up	1.79769e+308	0.0661305	--	OsFBX375 - F-box domain containing protein, expressed
LOC_Os10g07080	1.79769e+308	0.0366197	up	1.79769e+308	0.0654546	--	expressed protein
LOC_Os10g07340	-4.18156	0.00632851	Down	-1.36781	0.285729	--	expressed protein
LOC_Os10g07340	-1.79769e+308	0.0308843	Down	-1.70705	0.159157	--	expressed protein
LOC_Os10g07430	-2.88844	0.0242679	Down	-0.118603	0.91403	--	expressed protein
LOC_Os10g08474	0.295651	0.794657	--	2.5184	0.0123475	up	cytochrome P450, putative, expressed
LOC_Os10g08599	2.49163	0.0360236	up	0.48575	0.723113	--	expressed protein
LOC_Os10g08754	0.39619	0.769518	--	-3.1715	0.0438574	Down	expressed protein
LOC_Os10g08754	2.78661	0.0449996	up	-0.334497	0.828894	--	expressed protein
LOC_Os10g10280	4.78782	0.00638845	up	-1.79769e+308	0.158655	--	expressed protein
LOC_Os10g10750	0	1	--	1.79769e+308	0.0284582	up	expressed protein
LOC_Os10g10870	-1.79769e+308	0.0178536	Down	-0.929569	0.367834	--	protein kinase family protein, putative, expressed
LOC_Os10g10980	1.79769e+308	0.0181219	up	1.79769e+308	0.0806824	--	OsFBX379 - F-box domain containing protein, expressed
LOC_Os10g11810	1.78722	0.0416624	up	0.772134	0.431652	--	dehydrogenase, putative, expressed
LOC_Os10g12080	-4.88683	0.0170424	Down	0.608424	0.649863	--	cytochrome P450, putative, expressed
LOC_Os10g13630	1.79769e+308	0.0407239	up	1.79769e+308	0.421045	--	expressed protein
LOC_Os10g14180	1.79769e+308	0.0108987	up	0	1	--	expressed protein
LOC_Os10g14180	-1.99624	0.000666545	Down	-3.14268	4.96e-05	Down	expressed protein
LOC_Os10g14870	-4.48964	0.0487653	Down	-2.43129	0.223193	--	heavy metal-associated domain containing protein, expressed
LOC_Os10g15164	0.301316	0.78682	--	-4.63458	0.00602256	Down	expressed protein
LOC_Os10g15164	-2.65328	0.0584402	--	-2.89833	0.044952	Down	expressed protein
LOC_Os10g15164	0.754926	0.482666	--	-1.79769e+308	0.0487653	Down	expressed protein
LOC_Os10g15164	1.79769e+308	0.04494	up	0	1	--	expressed protein
LOC_Os10g15164	-1.23424	0.374918	--	-3.51356	0.0336344	Down	expressed protein
LOC_Os10g16930	3.60659	0.00193069	up	-1.2986	0.41776	--	expressed protein
LOC_Os10g16930	3.80592	0.0251041	up	3.01995	0.0846702	--	expressed protein
LOC_Os10g16990	-5.92444	0.046654	Down	0.686841	0.626662	--	expressed protein
LOC_Os10g17630	1.79769e+308	0.0104283	up	0	1	--	B3 DNA binding domain containing protein, expressed
LOC_Os10g17630	-3.91617	0.0120962	Down	-1.28811	0.303239	--	B3 DNA binding domain containing protein, expressed
LOC_Os10g17630	-4.80373	0.00855233	Down	0.0711144	0.950015	--	B3 DNA binding domain containing protein, expressed
LOC_Os10g17770	-1.98868	0.0492299	Down	-8.4645	0.000466621	Down	chromo domain-containing protein LHP1, putative, expressed
LOC_Os10g18090	-1.79769e+308	0.000119667	Down	-1.79769e+308	0.000119667	Down	expressed protein
LOC_Os10g18220	-1.00007	0.39697	--	-6.52388	0.00169599	Down	GHMP kinases ATP-binding protein, putative, expressed
LOC_Os10g18340	1.65879	0.0120835	up	0.367053	0.627547	--	expressed protein
LOC_Os10g19140	-1.79769e+308	0.00945777	Down	-1.79769e+308	0.00945777	Down	cytochrome P450 87A3, putative, expressed
LOC_Os10g19180	-5.48077	0.00700084	Down	-0.982444	0.493081	--	zinc finger family protein, putative, expressed
LOC_Os10g20060	4.46665	0.0403196	up	4.95808	0.0224313	up	expressed protein
LOC_Os10g20230	2.31931	0.0122005	up	0.00500207	0.996423	--	expressed protein
LOC_Os10g20530	-1.79769e+308	0.00716818	Down	-1.79769e+308	0.00716818	Down	expressed protein
LOC_Os10g21230	-0.569822	0.566109	--	2.09479	0.0110015	up	ATP synthase C chain, putative, expressed
LOC_Os10g21360	-2.08553	0.0425222	Down	-0.983791	0.301178	--	N-dimethylguanosine tRNA methyltransferase, putative, expressed
LOC_Os10g21460	1.79769e+308	0.044079	up	1.79769e+308	0.0528968	--	expressed protein
LOC_Os10g21890	1.79769e+308	0.0239951	up	1.79769e+308	0.0299982	up	glycosyl transferase family 8, putative, expressed
LOC_Os10g21910	-1.79769e+308	0.000602558	Down	-0.923501	0.190518	--	acetyl-CoA carboxylase, putative, expressed
LOC_Os10g21910	-1.79769e+308	0.0469492	Down	-1.79769e+308	0.0469492	Down	acetyl-CoA carboxylase, putative, expressed
LOC_Os10g21910	5.61986	0.000280607	up	3.42446	0.0432393	up	acetyl-CoA carboxylase, putative, expressed
LOC_Os10g22100	0	1	--	1.79769e+308	0.0490003	up	expressed protein
LOC_Os10g22950	-0.274829	0.711251	--	-1.84734	0.0479253	Down	calmodulin-binding transcription activator, putative, expressed
LOC_Os10g24094	-1.79769e+308	0.00944268	Down	0.220737	0.790697	--	expressed protein
LOC_Os10g24954	-1.79769e+308	0.0394698	Down	-1.79769e+308	0.0394698	Down	ulp1 protease family, C-terminal catalytic domain containing protein, expressed
LOC_Os10g24954	-1.79769e+308	0.0405384	Down	-1.79769e+308	0.0405384	Down	ulp1 protease family, C-terminal catalytic domain containing protein, expressed
LOC_Os10g25020	1.79769e+308	0.0377863	up	0	1	--	red chlorophyll catabolite reductase, putative, expressed
LOC_Os10g25130	1.79769e+308	0.0296401	up	1.79769e+308	0.142613	--	aminotransferase, classes I and II, domain containing protein, expressed
LOC_Os10g25400	-4.22176	0.00097985	Down	-1.54545	0.191747	--	GDSL-like lipase/acylhydrolase, putative, expressed
LOC_Os10g25420	-2.42923	0.0464689	Down	-0.522391	0.653998	--	GDSL-like lipase/acylhydrolase, putative, expressed
LOC_Os10g26050	-1.95441	5.41e-05	Down	-0.61921	0.156694	--	methionyl-tRNA synthetase, putative, expressed
LOC_Os10g26050	-1.39332	0.00129319	Down	-0.0258689	0.947594	--	methionyl-tRNA synthetase, putative, expressed
LOC_Os10g26590	2.1431	0.0347863	up	1.03774	0.360997	--	AP2 domain containing protein, expressed
LOC_Os10g26859	-1.79769e+308	0.0237294	Down	-10.0455	0.218964	--	expressed protein
LOC_Os10g26859	-2.86807	0.0327041	Down	-1.92718	0.131906	--	expressed protein
LOC_Os10g26859	-0.398146	0.454895	--	-1.23351	0.0435742	Down	expressed protein
LOC_Os10g26940	0.209579	0.657053	--	-1.70973	0.00449797	Down	BURP domain containing protein, expressed
LOC_Os10g27210	-1.54742	0.226747	--	-3.32178	0.0322005	Down	hypothetical protein
LOC_Os10g27274	5.1307	8.4e-06	up	0.0217877	0.988445	--	expressed protein
LOC_Os10g27274	3.35171	0.00449972	up	0.0453974	0.975248	--	expressed protein
LOC_Os10g28030	1.79769e+308	0.0391623	up	0	1	--	OsPOP22 - Putative Prolyl Oligopeptidase homologue, expressed
LOC_Os10g28210	1.79769e+308	0.0176436	up	0	1	--	plant-specific domain TIGR01615 family protein, expressed
LOC_Os10g30150	3.76719	0.0282068	up	2.02808	0.272344	--	universal stress protein domain containing protein, putative, expressed
LOC_Os10g30520	1.63716	0.0265165	up	-0.99893	0.302994	--	ras-related protein, putative, expressed
LOC_Os10g30610	-1.15749	0.0115128	Down	-1.06495	0.0236935	Down	white-brown complex homolog protein, putative, expressed
LOC_Os10g30951	-2.03647	0.0411863	Down	-0.69716	0.461694	--	expressed protein
LOC_Os10g31030	-3.07928	0.0214024	Down	-1.79769e+308	0.0288283	Down	EMB1691, putative, expressed
LOC_Os10g31040	-1.79769e+308	0.0774877	--	-4.27573	0.0409734	Down	Citrate transporter protein, putative, expressed
LOC_Os10g31290	1.79769e+308	0.0265675	up	0	1	--	expressed protein
LOC_Os10g31820	-0.65537	0.425012	--	-2.04059	0.0433352	Down	fluG, putative, expressed
LOC_Os10g31950	-1.06212	0.00282497	Down	-0.71223	0.047403	--	3-ketoacyl-CoA thiolase, peroxisomal precursor, putative, expressed
LOC_Os10g32540	-1.79769e+308	0.0305342	Down	0.562515	0.590855	--	SAP domain containing protein, expressed
LOC_Os10g33040	-1.18763	0.0903867	--	-1.63613	0.0342609	Down	receptor-like protein kinase precursor, putative, expressed
LOC_Os10g33104	1.79769e+308	0.145425	--	1.79769e+308	0.0484768	up	expressed protein
LOC_Os10g33270	2.78911	0.0324792	up	2.93156	0.0262921	up	cyanate hydratase, putative, expressed
LOC_Os10g33770	1.79769e+308	0.492075	--	1.79769e+308	0.039529	up	importin-beta N-terminal domain containing protein, expressed
LOC_Os10g33874	-1.39526	0.197381	--	-1.79769e+308	0.0174059	Down	PPR repeat domain containing protein, putative, expressed
LOC_Os10g33960	0	1	--	1.79769e+308	0.034953	up	START domain containing protein, expressed
LOC_Os10g34520	-1.79769e+308	0.0340381	Down	-1.11182	0.385096	--	mitosis protein dim1, putative, expressed
LOC_Os10g34602	1.79769e+308	0.0136322	up	0	1	--	csAtPR5, putative, expressed
LOC_Os10g34720	1.79769e+308	0.0720642	--	1.79769e+308	0.0469992	up	LOI1, putative, expressed
LOC_Os10g34940	-1.79861	0.0326361	Down	-0.592222	0.432099	--	expressed protein
LOC_Os10g35070	2.38389	0.0194842	up	0.489611	0.68456	--	alpha-galactosidase precursor, putative, expressed
LOC_Os10g35436	1.79769e+308	0.0365741	up	0	1	--	Rf1, mitochondrial precursor, putative, expressed
LOC_Os10g35480	-0.614802	0.49335	--	-1.79769e+308	0.0124321	Down	lanC-like protein 2, putative, expressed
LOC_Os10g35560	2.71423	0.00844147	up	2.21356	0.0408258	up	expressed protein
LOC_Os10g35710	-1.79769e+308	0.0461827	Down	1.9327	0.0573703	--	expressed protein
LOC_Os10g35710	-0.608841	0.302048	--	-9.8826	8.71e-06	Down	expressed protein
LOC_Os10g35710	-1.79769e+308	0.0452875	Down	1.78963	0.0768942	--	expressed protein
LOC_Os10g35750	-3.0767	0.0352001	Down	0.0649484	0.958542	--	pentatricopeptide, putative, expressed
LOC_Os10g35960	1.40205	0.0311823	up	-0.694298	0.395955	--	NAD-dependent malic enzyme, mitochondrial precursor, putative, expressed
LOC_Os10g36100	2.69703	0.0274942	up	-1.77131	0.255663	--	LTPL157 - Protease inhibitor/seed storage/LTP family protein precursor, expressed
LOC_Os10g36210	-4.11196	1.1e-07	Down	-0.589812	0.238487	--	valyl-tRNA synthetase, putative, expressed
LOC_Os10g36210	-1.79769e+308	0.0324732	Down	-0.662025	0.577162	--	valyl-tRNA synthetase, putative, expressed
LOC_Os10g36270	-1.79769e+308	0.0449782	Down	-1.18943	0.335346	--	disease resistance RPP13-like protein 1, putative, expressed
LOC_Os10g36550	1.71661	0.0336447	up	0.0646204	0.944942	--	CRP3 - Cysteine-rich family protein precursor, expressed
LOC_Os10g36550	0.616195	0.226313	--	-1.32514	0.0383994	Down	CRP3 - Cysteine-rich family protein precursor, expressed
LOC_Os10g36690	3.24495	0.000159955	up	2.40943	0.0079674	up	dehydration response related protein, putative, expressed
LOC_Os10g36760	-0.814563	0.232703	--	-2.66839	0.00349278	Down	OsProCP3 - Putative Lysosomal Pro-x Carboxypeptidase homologue, expressed
LOC_Os10g36830	3.1759	0.048313	up	1.15257	0.483937	--	transmembrane and coiled-coil domain-containing protein 4, putative, expressed
LOC_Os10g37180	2.1933	6.46e-06	up	2.16042	1.22e-05	up	glycine cleavage system H protein, putative, expressed
LOC_Os10g37180	-0.451319	0.306533	--	-2.60101	8.6e-06	Down	glycine cleavage system H protein, putative, expressed
LOC_Os10g37210	0.205171	0.636463	--	-1.017	0.0432029	Down	FAD dependent oxidoreductase domain containing protein, expressed
LOC_Os10g37240	-1.79769e+308	0.0219773	Down	0.130741	0.89492	--	expressed protein
LOC_Os10g37600	-5.70819	0.00013148	Down	0.156862	0.885714	--	expressed protein
LOC_Os10g38340	-1.96703	0.0299662	Down	-0.546716	0.503693	--	glutathione S-transferase GSTU6, putative, expressed
LOC_Os10g38630	1.79769e+308	0.00136748	up	0	1	--	glutathione S-transferase, putative, expressed
LOC_Os10g38730	3.12409	0.0207505	up	1.4574	0.31501	--	glutathione S-transferase, putative, expressed
LOC_Os10g38740	1.79769e+308	0.0153878	up	1.79769e+308	0.0297746	up	glutathione S-transferase, putative, expressed
LOC_Os10g39100	-1.93154	0.000106045	Down	-1.11472	0.0200504	Down	uncharacterized Cys-rich domain containing protein, putative, expressed
LOC_Os10g39130	-7.6212	2.8e-06	Down	-0.326869	0.762364	--	OsMADS56 - MADS-box family gene with MIKCc type-box, expressed
LOC_Os10g39140	-1.34492	0.00407589	Down	-0.772293	0.0919083	--	flavonol synthase/flavanone 3-hydroxylase, putative, expressed
LOC_Os10g39140	-2.30126	0.0137425	Down	-0.91669	0.263578	--	flavonol synthase/flavanone 3-hydroxylase, putative, expressed
LOC_Os10g39260	1.79769e+308	0.0268688	up	1.79769e+308	0.0755962	--	aspartic proteinase nepenthesin, putative, expressed
LOC_Os10g39300	3.83342	0.0101994	up	5.58427	8.12e-05	up	aspartic proteinase nepenthesin, putative, expressed
LOC_Os10g39440	-1.79769e+308	0.0125273	Down	-1.79769e+308	0.0125273	Down	transporter family protein, putative, expressed
LOC_Os10g39460	1.79769e+308	0.00996917	up	0	1	--	selenium-binding protein-like, putative, expressed
LOC_Os10g39460	-1.79769e+308	0.0408008	Down	-1.79769e+308	0.0408008	Down	selenium-binding protein-like, putative, expressed
LOC_Os10g39460	2.17872	0.0464163	up	0.644597	0.613103	--	selenium-binding protein-like, putative, expressed
LOC_Os10g39470	-7.46127	0.000769107	Down	-0.239309	0.835203	--	expressed protein
LOC_Os10g39470	-1.79769e+308	0.0443194	Down	0.134316	0.906105	--	expressed protein
LOC_Os10g39500	3.41365	0.0086739	up	0.452199	0.772075	--	expressed protein
LOC_Os10g39500	-1.79769e+308	0.0203187	Down	-0.54086	0.610777	--	expressed protein
LOC_Os10g39510	1.79769e+308	0.00080277	up	0	1	--	expressed protein
LOC_Os10g39510	1.79769e+308	0.0115762	up	0	1	--	expressed protein
LOC_Os10g39610	1.79769e+308	0.0454522	up	0	1	--	expressed protein
LOC_Os10g39670	-3.49275	0.00283286	Down	-0.713983	0.460985	--	protein kinase family protein, putative, expressed
LOC_Os10g39860	1.79769e+308	0.0172448	up	0	1	--	expressed protein
LOC_Os10g40200	-2.46466	0.000194056	Down	-0.416936	0.438516	--	aminotransferase domain containing protein, putative, expressed
LOC_Os10g40250	-7.83524	0.000245767	Down	-1.79769e+308	0.0165875	Down	expressed protein
LOC_Os10g40360	-1.76692	0.0114431	Down	-0.79163	0.227925	--	proline oxidase, mitochondrial precursor, putative, expressed
LOC_Os10g40410	-2.7736	0.000514674	Down	-0.811705	0.197793	--	expressed protein
LOC_Os10g40410	1.6738	0.0381998	up	0.876968	0.317927	--	expressed protein
LOC_Os10g40790	-0.195996	0.829103	--	-1.79769e+308	0.0208179	Down	expressed protein
LOC_Os10g40790	1.79769e+308	0.0310785	up	1.79769e+308	0.0622717	--	expressed protein
LOC_Os10g40790	0.522158	0.470154	--	-1.79769e+308	0.00617776	Down	expressed protein
LOC_Os10g41190	1.79769e+308	0.0224844	up	1.79769e+308	0.227594	--	transporter family protein, putative, expressed
LOC_Os10g41380	-1.50759	0.0483796	Down	-0.284646	0.682172	--	expressed protein
LOC_Os10g41520	3.28933	0.00224126	up	-1.14411	0.418563	--	casein kinase II subunit beta-4, putative, expressed
LOC_Os10g41930	-2.82188	0.0327753	Down	-1.29539	0.319827	--	haloacid dehalogenase-like hydrolase family protein, putative, expressed
LOC_Os10g41999	3.89768	0.0135982	up	3.00831	0.0799066	--	RALFL27 - Rapid ALkalinization Factor RALF family protein precursor, expressed
LOC_Os10g42090	2.15244	0.0150394	up	-3.32966	0.0197898	Down	AGAP003819-PA, putative, expressed
LOC_Os10g42110	0.0313791	0.962835	--	-2.63317	0.00915633	Down	protein kinase family protein, putative, expressed
LOC_Os10g42130	-1.25811	0.0166807	Down	-0.690401	0.186961	--	no apical meristem protein, putative, expressed
LOC_Os10g42720	2.57265	0.0465379	up	2.88567	0.027523	up	acyltransferase, putative, expressed
LOC_Os10g42940	3.73656	0.000702322	up	3.31758	0.00386348	up	miro, putative, expressed
LOC_Os10g01480	-1.79769e+308	0.000763999	Down	-15.8518	0.893936	--	Inositol 1, 3, 4-trisphosphate 5/6-kinase, putative, expressed
LOC_Os10g02220	2.21123	0.0434709	up	2.29549	0.0429199	up	peptide transporter PTR2, putative, expressed
LOC_Os10g02350	6.83812	0.00411348	up	5.34909	0.0290664	up	transmembrane 9 superfamily member, putative, expressed
LOC_Os10g02500	-1.39607	0.175556	--	-2.4711	0.0358629	Down	serine/threonine-protein kinase BRI1-like 2 precursor, putative, expressed
LOC_Os10g02584	-1.79769e+308	0.0195058	Down	-1.79769e+308	0.0195058	Down	GAGA-binding protein, putative, expressed
LOC_Os10g02880	-1.29558	0.119773	--	-4.55286	4.78e-05	Down	O-methyltransferase, putative, expressed
LOC_Os10g02970	-1.79769e+308	0.00863383	Down	-2.68458	0.0140056	Down	Leucine rich repeat N-terminal domain containing protein, putative, expressed
LOC_Os10g02970	-3.6757	0.00725302	Down	-1.79769e+308	0.0304647	Down	Leucine rich repeat N-terminal domain containing protein, putative, expressed
LOC_Os10g03570	1.79769e+308	0.0208193	up	1.79769e+308	0.0264959	up	RGH1A, putative, expressed
LOC_Os10g03570	2.65981	0.0495692	up	-7.07973	0.601427	--	RGH1A, putative, expressed
LOC_Os10g03570	1.79769e+308	0.172211	--	1.79769e+308	0.020909	up	RGH1A, putative, expressed
LOC_Os10g03570	1.79769e+308	0.0310545	up	0	1	--	RGH1A, putative, expressed
LOC_Os10g03660	1.79769e+308	0.043316	up	1.79769e+308	0.130019	--	OsFBX345 - F-box domain containing protein, expressed
LOC_Os10g03669	1.79769e+308	0.0316749	up	0	1	--	expressed protein
LOC_Os10g03669	1.79769e+308	0.0393702	up	1.79769e+308	0.0741515	--	expressed protein
LOC_Os10g03850	2.56332	0.014709	up	-10.0251	0.775051	--	OsFBX352 - F-box domain containing protein, expressed
LOC_Os10g03850	-6.7288	0.00624262	Down	-1.79769e+308	0.0582376	--	OsFBX352 - F-box domain containing protein, expressed
LOC_Os10g03850	2.79331	0.0171036	up	-2.31371	0.180538	--	OsFBX352 - F-box domain containing protein, expressed
LOC_Os10g03900	-3.30496	0.0186482	Down	-2.19484	0.11438	--	expressed protein
LOC_Os10g03900	-1.79769e+308	0.0475857	Down	-2.08164	0.113283	--	expressed protein
LOC_Os10g04060	-1.16014	0.390804	--	-7.46935	0.0369977	Down	powdery mildew resistance protein PM3b, putative, expressed
LOC_Os10g04090	0.651594	0.420619	--	-1.79769e+308	0.0134532	Down	disease resistance RPP13-like protein 1, putative, expressed
LOC_Os10g04090	1.18508	0.245486	--	-1.79769e+308	0.0428459	Down	disease resistance RPP13-like protein 1, putative, expressed
LOC_Os10g04120	-0.843801	0.46936	--	-1.79769e+308	0.0354375	Down	powdery mildew resistance protein PM3b, putative, expressed
LOC_Os10g04180	2.67916	0.000251265	up	-1.79769e+308	0.0129318	Down	NB-ARC domain containing protein, expressed
LOC_Os10g04270	0.150236	0.810952	--	-8.12464	9.37e-08	Down	jacalin-like lectin domain containing protein, expressed
LOC_Os10g04674	0	1	--	1.79769e+308	0.00149035	up	disease resistance protein RPM1, putative, expressed
LOC_Os10g04674	-1.79769e+308	0.0760607	--	2.70492	0.0372423	up	disease resistance protein RPM1, putative, expressed
LOC_Os10g04674	0	1	--	1.79769e+308	0.0405966	up	disease resistance protein RPM1, putative, expressed
LOC_Os10g04700	1.79769e+308	0.125876	--	1.79769e+308	0.00979378	up	OsFBX361 - F-box domain containing protein, expressed
LOC_Os10g04750	0.453156	0.733713	--	-3.91036	0.0248444	Down	OsFBX362 - F-box domain containing protein, expressed
LOC_Os10g05020	-3.10186	0.0386942	Down	-1.86341	0.182261	--	cytochrome P450, putative, expressed
LOC_Os10g05560	3.26488	0.0123322	up	0.096579	0.948743	--	expressed protein
LOC_Os10g05600	-3.84152	0.0432717	Down	-0.199219	0.880257	--	thaumatin-like protein 1 precursor, putative, expressed
LOC_Os10g05750	2.59245	0.0100816	up	2.27767	0.0318025	up	POEI3 - Pollen Ole e I allergen and extensin family protein precursor, expressed
LOC_Os10g05820	-1.21312	0.633545	--	3.7638	0.0352481	up	POEI5 - Pollen Ole e I allergen and extensin family protein precursor, expressed
LOC_Os10g05950	3.76402	0.000783784	up	3.27491	0.00599382	up	POEI11 - Pollen Ole e I allergen and extensin family protein precursor, expressed
LOC_Os10g05970	-6.94354	5.91e-11	Down	-4.65324	1.07e-06	Down	POEI12 - Pollen Ole e I allergen and extensin family protein precursor, expressed
LOC_Os10g06130	-1.79769e+308	0.0483706	Down	-1.87969	0.165579	--	RNA recognition motif containing protein, expressed
LOC_Os10g06130	-1.79769e+308	0.0222841	Down	-13.0061	0.861435	--	RNA recognition motif containing protein, expressed
LOC_Os10g06540	1.79769e+308	0.000859185	up	1.79769e+308	0.00167895	up	vesicle-associated membrane protein, putative, expressed
LOC_Os10g06720	2.30008	0.0213423	up	1.88834	0.0708109	--	aldose 1-epimerase, putative, expressed
LOC_Os10g07200	-1.79769e+308	0.0310706	Down	-1.79769e+308	0.0310706	Down	hsp20/alpha crystallin family protein, putative, expressed
LOC_Os10g07200	1.79769e+308	0.00307113	up	1.79769e+308	0.00134362	up	hsp20/alpha crystallin family protein, putative, expressed
LOC_Os10g07270	-1.5103	0.105913	--	-2.97401	0.0057808	Down	ubiquitin carboxyl-terminal hydrolase 5, putative, expressed
LOC_Os10g07270	-1.79769e+308	0.0281212	Down	-1.79769e+308	0.0281212	Down	ubiquitin carboxyl-terminal hydrolase 5, putative, expressed
LOC_Os10g07400	-1.79769e+308	0.0477639	Down	-0.0245113	0.983694	--	disease resistance RPP13-like protein 1, putative, expressed
LOC_Os10g07470	-1.79769e+308	0.0474382	Down	-1.79769e+308	0.0474382	Down	ZOS10-01 - C2H2 zinc finger protein, expressed
LOC_Os10g07470	1.79769e+308	0.0266863	up	1.79769e+308	0.0673367	--	ZOS10-01 - C2H2 zinc finger protein, expressed
LOC_Os10g07556	1.49392	0.0296275	up	2.05194	0.00268182	up	wall-associated receptor kinase-like 22 precursor, putative, expressed
LOC_Os10g07994	1.79769e+308	0.0224976	up	1.79769e+308	0.0371458	up	autophagy protein 9, putative, expressed
LOC_Os10g09620	0	1	--	1.79769e+308	0.0339242	up	OsWAK108 - OsWAK receptor-like protein kinase, expressed
LOC_Os10g10130	-1.79769e+308	7.04e-07	Down	-5.30846	2.34e-09	Down	OsWAK112d - OsWAK receptor-like protein kinase, expressed
LOC_Os10g10130	-1.79769e+308	0.00468401	Down	-5.86535	3.11e-05	Down	OsWAK112d - OsWAK receptor-like protein kinase, expressed
LOC_Os10g10170	-1.76642	0.140877	--	-2.88456	0.0266266	Down	PPR repeat domain containing protein, putative, expressed
LOC_Os10g10280	1.79769e+308	0.0116421	up	1.79769e+308	0.0840617	--	expressed protein
LOC_Os10g12300	5.80869	0.00479479	up	-1.79769e+308	0.223163	--	expressed protein
LOC_Os10g13550	-3.28131	0.00331545	Down	-3.38196	0.00418627	Down	endonuclease/exonuclease/phosphatase family domain containing protein, expressed
LOC_Os10g13700	3.30833	0.00143259	up	0.512046	0.696476	--	phosphoenolpyruvate carboxykinase, putative, expressed
LOC_Os10g13700	4.68079	0.0176479	up	1.87048	0.389259	--	phosphoenolpyruvate carboxykinase, putative, expressed
LOC_Os10g13850	-2.95264	0.0155036	Down	-2.96283	0.0177452	Down	POEI17 - Pollen Ole e I allergen and extensin family protein precursor, expressed
LOC_Os10g14290	-4.80811	0.017513	Down	-1.79769e+308	0.0620609	--	expressed protein
LOC_Os10g16640	-3.87533	6.54e-06	Down	-0.305117	0.588087	--	expressed protein
LOC_Os10g16640	3.46691	0.000824252	up	-11.9391	0.888561	--	expressed protein
LOC_Os10g19960	-3.05876	0.0381078	Down	-1.50233	0.270459	--	beta-galactosidase, putative, expressed
LOC_Os10g20310	-1.79769e+308	0.041607	Down	-13.4763	0.92205	--	thioredoxin fold, putative, expressed
LOC_Os10g20310	5.93666	0.000441984	up	4.37877	0.015476	up	thioredoxin fold, putative, expressed
LOC_Os10g20350	-4.95141	0.000109096	Down	-3.19238	0.00367844	Down	MATE efflux family protein, putative, expressed
LOC_Os10g20470	-1.68711	0.00157657	Down	-0.587588	0.242212	--	MATE efflux family protein, putative, expressed
LOC_Os10g20530	4.31483	0.028314	up	1.25678	0.596973	--	expressed protein
LOC_Os10g20610	2.74095	0.0320697	up	-16.4379	0.998929	--	laccase-15 precursor, putative, expressed
LOC_Os10g20630	1.00351	0.030786	up	0.124059	0.8077	--	vacuolar-sorting receptor precursor, putative, expressed
LOC_Os10g20630	-1.12173	0.0103616	Down	-0.74278	0.0888606	--	vacuolar-sorting receptor precursor, putative, expressed
LOC_Os10g21196	1.0085	0.0190096	up	-0.112628	0.817843	--	chloroplast 30S ribosomal protein S16, putative, expressed
LOC_Os10g21470	5.56185	0.00423693	up	4.43319	0.0300696	up	pentatricopeptide, putative, expressed
LOC_Os10g21810	1.79769e+308	0.0305467	up	0	1	--	histidine kinase, putative, expressed
LOC_Os10g21810	-2.704	0.00954587	Down	-1.68912	0.0922405	--	histidine kinase, putative, expressed
LOC_Os10g21940	0	1	--	-1.79769e+308	0.0306959	Down	expressed protein
LOC_Os10g22060	1.93006	0.0276909	up	0.314095	0.759807	--	expressed protein
LOC_Os10g22484	1.79769e+308	0.00904021	up	1.79769e+308	0.0469882	up	RGH2B, putative, expressed
LOC_Os10g22570	-13.6033	0.587564	--	-2.96096	0.00249033	Down	cellulase, putative, expressed
LOC_Os10g22869	-2.81354	0.0283822	Down	-1.79769e+308	0.0335117	Down	expressed protein
LOC_Os10g22869	7.25397	0.00172048	up	6.92913	0.00314526	up	expressed protein
LOC_Os10g23180	-2.54531	0.0305708	Down	-0.242423	0.816641	--	cytochrome P450, putative, expressed
LOC_Os10g23180	-1.79769e+308	0.00757304	Down	0.141474	0.857443	--	cytochrome P450, putative, expressed
LOC_Os10g23240	-2.27845	0.000313576	Down	-0.903825	0.104706	--	expressed protein
LOC_Os10g23310	-2.69971	0.0205753	Down	-1.65589	0.145067	--	transferase family protein, putative, expressed
LOC_Os10g24000	-1.79769e+308	0.000636952	Down	-9.39201	5.05e-10	Down	expressed protein
LOC_Os10g24000	-7.51207	1.85e-06	Down	-4.7526	7.5e-05	Down	expressed protein
LOC_Os10g24094	-1.79769e+308	0.0266085	Down	-0.70265	0.519228	--	expressed protein
LOC_Os10g24094	-1.79769e+308	0.015728	Down	0.420287	0.637675	--	expressed protein
LOC_Os10g24094	-1.79769e+308	0.00876627	Down	0.207457	0.799004	--	expressed protein
LOC_Os10g24690	-4.07637	0.00304797	Down	-1.79769e+308	0.0399622	Down	expressed protein
LOC_Os10g25180	-3.61248	0.00859484	Down	-3.78648	0.00867423	Down	phosphoinositide phosphatase family protein, putative, expressed
LOC_Os10g25300	1.79769e+308	0.0466556	up	1.79769e+308	0.0700281	--	expressed protein
LOC_Os10g25360	1.79769e+308	0.00583718	up	1.79769e+308	0.000689923	up	signal peptide peptidase domain containing protein, expressed
LOC_Os10g26570	-0.882263	0.0614785	--	-2.32659	0.000104632	Down	phosphofructokinase, putative, expressed
LOC_Os10g26940	0.839906	0.0245959	--	-1.55606	0.00118403	Down	BURP domain containing protein, expressed
LOC_Os10g27230	-1.72091	0.0307904	Down	-0.909262	0.2178	--	endonuclease/exonuclease/phosphatase family domain containing protein, expressed
LOC_Os10g27270	2.15482	0.0487881	up	-0.0778114	0.955076	--	expressed protein
LOC_Os10g28299	-1.79769e+308	0.0331835	Down	-1.80645	0.135801	--	expressed protein
LOC_Os10g28340	1.79769e+308	0.0627733	--	1.79769e+308	0.0346873	up	heat stress transcription factor, putative, expressed
LOC_Os10g28350	-0.708303	0.0700689	--	-1.02638	0.014794	Down	1,2-dihydroxy-3-keto-5-methylthiopentene dioxygenase protein, putative, expressed
LOC_Os10g28360	3.00716	0.04395	up	-1.79769e+308	0.126714	--	1,2-dihydroxy-3-keto-5-methylthiopentene dioxygenase protein, putative, expressed
LOC_Os10g28360	1.49149	0.000696532	up	0.659498	0.166745	--	1,2-dihydroxy-3-keto-5-methylthiopentene dioxygenase protein, putative, expressed
LOC_Os10g28410	-6.34994	6.91e-05	Down	-1.78067	0.152234	--	GA19388-PA, putative, expressed
LOC_Os10g28410	-2.05915	0.0047085	Down	-1.09366	0.112818	--	GA19388-PA, putative, expressed
LOC_Os10g28570	1.79769e+308	0.114684	--	1.79769e+308	0.00285797	up	expressed protein
LOC_Os10g28570	2.94625	0.0498001	up	-0.792455	0.693396	--	expressed protein
LOC_Os10g28610	-1.27733	0.000315274	Down	-0.934721	0.00862672	--	KIP1, putative, expressed
LOC_Os10g29274	0	1	--	1.79769e+308	0.00913773	up	Leucine rich repeat N-terminal domain containing protein, putative, expressed
LOC_Os10g29274	0.417023	0.777954	--	5.51663	6.58e-06	up	Leucine rich repeat N-terminal domain containing protein, putative, expressed
LOC_Os10g30090	-4.28117	1.28e-05	Down	-0.763619	0.216303	--	amino acid permease, putative, expressed
LOC_Os10g30951	0	1	--	1.79769e+308	0.0489581	up	expressed protein
LOC_Os10g30951	1.79769e+308	0.0472222	up	1.79769e+308	0.0865898	--	expressed protein
LOC_Os10g30951	-3.19585	0.0175564	Down	-1.52463	0.207637	--	expressed protein
LOC_Os10g30951	1.79769e+308	0.0336383	up	0	1	--	expressed protein
LOC_Os10g30951	-5.73492	0.000411405	Down	-0.740954	0.453436	--	expressed protein
LOC_Os10g30970	1.79769e+308	0.0264605	up	1.79769e+308	0.0515146	--	expressed protein
LOC_Os10g31680	4.42846	0.000462352	up	2.45177	0.0825223	--	glycine-rich cell wall structural protein 2 precursor, putative, expressed
LOC_Os10g31864	-1.79769e+308	0.0187056	Down	-0.577042	0.584451	--	expressed protein
LOC_Os10g31864	1.79769e+308	0.0477998	up	0	1	--	expressed protein
LOC_Os10g31864	-1.79769e+308	0.015576	Down	-1.79769e+308	0.015576	Down	expressed protein
LOC_Os10g32400	2.3062	0.00905317	up	1.90761	0.0377008	up	PsbP, putative, expressed
LOC_Os10g32470	-5.85742	8.07e-06	Down	-0.140124	0.873182	--	expressed protein
LOC_Os10g32520	-4.4113	0.0117849	Down	-0.110656	0.936741	--	expressed protein
LOC_Os10g32700	-1.79769e+308	0.189776	--	3.81172	0.0399273	up	hypersensitive-induced response protein, putative, expressed
LOC_Os10g32770	-0.659871	0.583335	--	-1.79769e+308	0.0466937	Down	WD repeat-containing protein, putative, expressed
LOC_Os10g33104	-4.76647	0.0207063	Down	-0.104718	0.939854	--	expressed protein
LOC_Os10g33550	3.48365	0.0326613	up	1.53004	0.360057	--	alcohol oxidase-related, putative, expressed
LOC_Os10g33660	-2.29666	0.00677578	Down	-1.61285	0.0372276	Down	SNF7 domain containing protein, putative, expressed
LOC_Os10g33840	-5.99917	0.0256132	Down	-0.163927	0.903306	--	expressed protein
LOC_Os10g34030	1.79769e+308	0.0427782	up	1.79769e+308	0.13928	--	zinc finger, C3HC4 type domain containing protein, expressed
LOC_Os10g34083	-1.79769e+308	0.0322149	Down	-0.642989	0.550857	--	expressed protein
LOC_Os10g34083	-1.79769e+308	0.0229315	Down	-0.512111	0.633841	--	expressed protein
LOC_Os10g34390	1.79769e+308	0.0336365	up	1.79769e+308	0.0299212	up	expressed protein
LOC_Os10g34390	-2.90842	0.0167294	Down	0.791364	0.382187	--	expressed protein
LOC_Os10g34390	-0.267325	0.611657	--	-1.62276	0.0105959	Down	expressed protein
LOC_Os10g35010	-0.342277	0.465769	--	-2.90648	1.64e-05	Down	ATTIC110/TIC110, putative, expressed
LOC_Os10g35160	-3.73672	0.00677059	Down	-4.44077	0.00349342	Down	expressed protein
LOC_Os10g35250	0	1	--	1.79769e+308	0.0311781	up	vacuolar protein-sorting protein bro1, putative, expressed
LOC_Os10g35290	1.27709	0.180524	--	-1.79769e+308	0.0381276	Down	DNA-directed RNA polymerase I subunit RPA2, putative, expressed
LOC_Os10g35580	1.89488	0.00332436	up	-0.13064	0.866556	--	ATEB1A-like microtubule associated protein, putative, expressed
LOC_Os10g35850	-1.25669	0.0120122	Down	-0.237993	0.615453	--	cytochrome b5-like Heme/Steroid binding domain containing protein, expressed
LOC_Os10g36250	1.79769e+308	0.0172461	up	0	1	--	tetratricopeptide repeat, putative, expressed
LOC_Os10g36490	-2.97698	0.0341998	Down	-2.71732	0.0579002	--	HEAT repeat family protein, putative, expressed
LOC_Os10g36500	3.69101	0.0343392	up	1.21032	0.533884	--	invertase/pectin methylesterase inhibitor family protein, putative, expressed
LOC_Os10g36710	-1.9862	0.0038898	Down	-0.958413	0.130404	--	CAMK_CAMK_like.40 - CAMK includes calcium/calmodulin depedent protein kinases, expressed
LOC_Os10g36880	3.01517	0.0342638	up	0.589728	0.718576	--	kinesin motor domain containing protein, putative, expressed
LOC_Os10g37630	1.79769e+308	0.042468	up	0	1	--	UBX domain-containing protein, putative, expressed
LOC_Os10g37630	-1.23307	0.0338026	Down	-0.554524	0.324955	--	UBX domain-containing protein, putative, expressed
LOC_Os10g37640	-2.42456	0.0353436	Down	0.399851	0.672364	--	HIT zinc finger domain containing protein, expressed
LOC_Os10g38110	-0.374198	0.642495	--	-2.13339	0.0403243	Down	cytochrome P450, putative, expressed
LOC_Os10g38110	2.83504	0.00322973	up	-1.11656	0.374873	--	cytochrome P450, putative, expressed
LOC_Os10g38189	-3.80287	0.0068824	Down	-0.939425	0.4647	--	glutathione S-transferase, putative, expressed
LOC_Os10g38189	-3.6425	0.00615654	Down	-0.358574	0.764033	--	glutathione S-transferase, putative, expressed
LOC_Os10g38274	-0.136866	0.910073	--	2.64126	0.0107263	up	ATP synthase C chain, putative, expressed
LOC_Os10g38630	2.52995	0.0488172	up	-0.295096	0.838218	--	glutathione S-transferase, putative, expressed
LOC_Os10g38710	3.30879	0.00258496	up	0.832808	0.521482	--	glutathione S-transferase, putative, expressed
LOC_Os10g38890	4.66729	0.00424421	up	-1.79769e+308	0.168624	--	expressed protein
LOC_Os10g39440	1.79769e+308	0.00128861	up	1.79769e+308	0.0563199	--	transporter family protein, putative, expressed
LOC_Os10g39440	-9.15648	0.0146418	Down	-8.72596	0.0140091	Down	transporter family protein, putative, expressed
LOC_Os10g39440	-1.79769e+308	0.0346583	Down	1.57332	0.094025	--	transporter family protein, putative, expressed
LOC_Os10g39470	1.79769e+308	0.0015979	up	0	1	--	expressed protein
LOC_Os10g39470	1.79769e+308	0.018082	up	0	1	--	expressed protein
LOC_Os10g40030	1.79769e+308	0.0407229	up	1.79769e+308	0.112611	--	short chain dehydrogenase/reductase protein, putative, expressed
LOC_Os10g40520	1.79769e+308	0.0300364	up	0	1	--	LTPL145 - Protease inhibitor/seed storage/LTP family protein precursor, expressed
LOC_Os10g40720	-4.61473	0.000599798	Down	-8.3006	0.0028344	Down	expansin precursor, putative, expressed
LOC_Os10g40780	-1.42919	0.388759	--	2.63473	0.0454946	up	CCR4-Not complex component, Not1domain containing protein, expressed
LOC_Os10g40780	1.97812	0.0233558	up	0.24443	0.812828	--	CCR4-Not complex component, Not1domain containing protein, expressed
LOC_Os10g40934	-2.00322	0.000559728	Down	-2.35662	0.000228688	Down	flavonol synthase/flavanone 3-hydroxylase, putative, expressed
LOC_Os10g40934	-1.19295	0.0374865	Down	-1.9383	0.00356241	Down	flavonol synthase/flavanone 3-hydroxylase, putative, expressed
LOC_Os10g40960	-0.549135	0.395354	--	-1.73522	0.0287691	Down	oxidoreductase, 2OG-Fe oxygenase family protein, putative, expressed
LOC_Os10g41030	-1.36046	0.0329675	Down	-1.26239	0.0507723	--	agenet domain containing protein, putative, expressed
LOC_Os10g41470	-1.61905	0.0208546	Down	-0.288649	0.652859	--	60S ribosomal protein L27-3, putative, expressed
LOC_Os10g41490	-1.49452	0.0169449	Down	-0.573866	0.350107	--	CAMK_CAMK_like.41 - CAMK includes calcium/calmodulin depedent protein kinases, expressed
LOC_Os10g41490	2.40611	0.00918051	up	2.0573	0.0328402	up	CAMK_CAMK_like.41 - CAMK includes calcium/calmodulin depedent protein kinases, expressed
LOC_Os10g41560	0.323211	0.758783	--	-1.79769e+308	0.0420653	Down	expressed protein
LOC_Os10g41560	0.273044	0.447724	--	-1.14912	0.0066489	Down	expressed protein
LOC_Os10g41560	-0.0131324	0.993161	--	3.25201	0.0134573	up	expressed protein
LOC_Os10g42220	-5.18414	0.00327735	Down	-1.9763	0.137283	--	enoyl-CoA hydratase/isomerase family protein, putative, expressed
LOC_Os10g42220	-1.79769e+308	0.0174423	Down	-1.027	0.331227	--	enoyl-CoA hydratase/isomerase family protein, putative, expressed
LOC_Os10g42220	-2.88319	0.036305	Down	-1.04304	0.433274	--	enoyl-CoA hydratase/isomerase family protein, putative, expressed
LOC_Os10g42230	1.79769e+308	0.0274368	up	1.79769e+308	0.0232171	up	AT hook motif domain containing protein, expressed
LOC_Os10g42410	-0.849869	0.358956	--	-2.56236	0.0221287	Down	zinc-binding protein, putative, expressed
LOC_Os10g42439	0.692524	0.152091	--	-1.31262	0.0294057	Down	heat shock protein DnaJ, putative, expressed
LOC_Os10g42710	1.79769e+308	0.00091914	up	1.79769e+308	0.0299756	up	RCD1, putative, expressed
LOC_Os10g42710	-1.79769e+308	0.0216999	Down	-0.513299	0.631669	--	RCD1, putative, expressed
LOC_Os10g42710	1.28711	0.0255148	up	-0.813834	0.25737	--	RCD1, putative, expressed
LOC_Os10g42710	-1.43225	0.0239707	Down	-1.27008	0.0541328	--	RCD1, putative, expressed
LOC_Os10g42780	-0.253671	0.632728	--	-7.89872	1.42e-06	Down	lrgB-like family protein, expressed
LOC_Os10g42790	-2.69834	0.0236625	Down	-2.3508	0.0512397	--	cytidylyltransferase domain containing protein, expressed
LOC_Os10g43075	-1.79769e+308	0.0132129	Down	-1.79769e+308	0.0132129	Down	expressed protein
LOC_Os11g01020	-0.14986	0.870644	--	-3.17443	0.00897611	Down	RNA recognition motif containing protein, putative, expressed
LOC_Os11g01074	-3.34188	0.000204402	Down	-1.52579	0.0292679	Down	RNase P subunit p30, putative, expressed
LOC_Os11g01074	-0.981527	0.10298	--	-1.58881	0.0190772	Down	RNase P subunit p30, putative, expressed
LOC_Os11g01074	1.26693	0.0314843	up	0.662577	0.294956	--	RNase P subunit p30, putative, expressed
LOC_Os11g01154	0.454498	0.721622	--	3.05139	0.0052607	up	dehydrogenase, putative, expressed
LOC_Os11g01154	1.39371	0.0192489	up	-0.556549	0.447481	--	dehydrogenase, putative, expressed
LOC_Os11g01200	-2.58625	0.0100898	Down	-1.79769e+308	0.00452622	Down	senescence-induced receptor-like serine/threonine-protein kinase precursor, putative, expressed
LOC_Os11g01240	0.80206	0.534408	--	-3.66629	0.0380399	Down	IBR domain containing protein, expressed
LOC_Os11g01280	-0.178293	0.846362	--	-3.28337	0.00931588	Down	expressed protein
LOC_Os11g01280	-0.284072	0.668951	--	-1.72031	0.0435038	Down	expressed protein
LOC_Os11g01330	-1.40303	0.0324535	Down	-1.09005	0.0978544	--	expressed protein
LOC_Os11g01380	-0.350438	0.360562	--	-1.86032	6.38e-05	Down	clathrin heavy chain, putative, expressed
LOC_Os11g01540	-7.86955	0.000937968	Down	-11.5686	0.623677	--	expressed protein
LOC_Os11g02100	0.254527	0.64502	--	-1.49678	0.030257	Down	peroxidase precursor, putative, expressed
LOC_Os11g02159	-2.37081	0.0457421	Down	-1.30599	0.220553	--	expressed protein
LOC_Os11g02159	1.79769e+308	0.0211082	up	1.79769e+308	0.0987447	--	expressed protein
LOC_Os11g02240	-11.2181	0.00259263	Down	-10.4621	0.00964868	Down	CAMK_KIN1/SNF1/Nim1_like.4 - CAMK includes calcium/calmodulin depedent protein kinases, expressed
LOC_Os11g02240	6.42896	3.68e-09	up	5.00072	8.51e-06	up	CAMK_KIN1/SNF1/Nim1_like.4 - CAMK includes calcium/calmodulin depedent protein kinases, expressed
LOC_Os11g02240	-0.888794	0.0960173	--	-2.86028	0.000106588	Down	CAMK_KIN1/SNF1/Nim1_like.4 - CAMK includes calcium/calmodulin depedent protein kinases, expressed
LOC_Os11g02330	-1.79769e+308	0.0332595	Down	-1.61873	0.213035	--	LTPL22 - Protease inhibitor/seed storage/LTP family protein precursor, expressed
LOC_Os11g02330	3.57046	0.01383	up	-0.965797	0.617874	--	LTPL22 - Protease inhibitor/seed storage/LTP family protein precursor, expressed
LOC_Os11g02350	1.5764	0.0196758	up	2.19505	0.00109637	up	LTPL25 - Protease inhibitor/seed storage/LTP family protein precursor, expressed
LOC_Os11g02379	3.71842	0.000660446	up	-3.82605	0.0286627	Down	LTPL6 - Protease inhibitor/seed storage/LTP family protein precursor, expressed
LOC_Os11g02379	5.3206	3.36e-07	up	-2.13169	0.180319	--	LTPL6 - Protease inhibitor/seed storage/LTP family protein precursor, expressed
LOC_Os11g02660	-2.65532	0.00913022	Down	-0.449993	0.574678	--	hydrolase, alpha/beta fold family domain containing protein, expressed
LOC_Os11g02660	-2.67989	0.0264915	Down	-0.599716	0.52767	--	hydrolase, alpha/beta fold family domain containing protein, expressed
LOC_Os11g02670	1.79769e+308	0.00463235	up	0	1	--	zinc finger, C3HC4 type domain containing protein, expressed
LOC_Os11g02670	1.79769e+308	0.0280487	up	1.79769e+308	0.0940951	--	zinc finger, C3HC4 type domain containing protein, expressed
LOC_Os11g02670	3.60693	0.00422744	up	-1.79769e+308	0.0907882	--	zinc finger, C3HC4 type domain containing protein, expressed
LOC_Os11g02720	1.79769e+308	0.0157043	up	1.79769e+308	0.0653219	--	expressed protein
LOC_Os11g03300	-1.10198	0.0422014	Down	-0.845465	0.125444	--	NAC domain transcription factor, putative, expressed
LOC_Os11g03690	-1.53497	0.262656	--	-3.70822	0.0382015	Down	expressed protein
LOC_Os11g03820	-1.01228	0.0292971	Down	-1.61229	0.00200702	Down	D-mannose binding lectin family protein, expressed
LOC_Os11g04160	-3.36605	0.0392156	Down	-0.514254	0.70812	--	dehydrogenase-phosphopantetheinyltransferase, putative, expressed
LOC_Os11g04210	1.79769e+308	0.0408403	up	1.79769e+308	0.0367004	up	hydroxymethylglutaryl-CoA lyase, putative, expressed
LOC_Os11g04990	-1.47324	0.0333054	Down	-2.11181	0.0101713	Down	expressed protein
LOC_Os11g05552	5.08043	0.0399203	up	3.39236	0.18506	--	signal recognition particle 54 kDa protein, chloroplast precursor, putative, expressed
LOC_Os11g05850	2.51021	0.00931876	up	0.502403	0.66126	--	cyclin-T1-3, putative, expressed
LOC_Os11g05850	-1.87302	0.0202335	Down	-1.79769e+308	0.00191542	Down	cyclin-T1-3, putative, expressed
LOC_Os11g05850	1.81636	0.0455263	up	0.593853	0.558871	--	cyclin-T1-3, putative, expressed
LOC_Os11g06220	2.98068	0.0276913	up	2.13523	0.145016	--	expressed protein
LOC_Os11g06230	2.26154	0.0321253	up	2.84076	0.00666084	up	expressed protein
LOC_Os11g06290	2.73801	0.0407846	up	2.443	0.0751302	--	expressed protein
LOC_Os11g06390	1.79769e+308	0.00043311	up	1.79769e+308	0.00403709	up	actin, putative, expressed
LOC_Os11g06390	-1.79769e+308	0.000431542	Down	-1.79769e+308	0.000431542	Down	actin, putative, expressed
LOC_Os11g07100	1.79769e+308	0.0189741	up	1.79769e+308	0.0350297	up	receptor-like protein kinase precursor, putative, expressed
LOC_Os11g07120	1.79769e+308	0.000254554	up	1.79769e+308	0.0813754	--	receptor kinase-like protein, identical, putative, expressed
LOC_Os11g07120	1.79769e+308	0.00649144	up	1.79769e+308	0.00781576	up	receptor kinase-like protein, identical, putative, expressed
LOC_Os11g07100	1.79769e+308	0.00555608	up	1.79769e+308	0.00297587	up	receptor-like protein kinase precursor, putative, expressed
LOC_Os11g07120	1.79769e+308	0.000365484	up	1.79769e+308	0.0132552	up	receptor kinase-like protein, identical, putative, expressed
LOC_Os11g07124	1.79769e+308	0.0275511	up	1.79769e+308	0.069395	--	EFR, putative, expressed
LOC_Os11g07140	-1.79769e+308	0.0295673	Down	-1.79769e+308	0.0295673	Down	receptor kinase, putative, expressed
LOC_Os11g07160	-5.14952	0.0214093	Down	-4.6881	0.035835	Down	receptor protein kinase CLAVATA1 precursor, putative, expressed
LOC_Os11g07200	-3.28155	0.0326961	Down	-1.14617	0.393177	--	receptor protein kinase CLAVATA1 precursor, putative, expressed
LOC_Os11g07640	1.79769e+308	0.0191442	up	0	1	--	expressed protein
LOC_Os11g07910	-1.79769e+308	0.0157303	Down	-1.55308	0.160245	--	transmembrane 9 superfamily member, putative, expressed
LOC_Os11g08090	-1.7372	0.0762134	--	-2.38607	0.0459852	Down	expressed protein
LOC_Os11g08090	1.79769e+308	0.0241812	up	1.79769e+308	0.477095	--	expressed protein
LOC_Os11g08300	-3.00177	0.0013392	Down	-0.752565	0.311499	--	aldehyde dehydrogenase, putative, expressed
LOC_Os11g08569	-0.5375	0.313185	--	-1.93897	0.00342846	Down	cycloartenol synthase, putative, expressed
LOC_Os11g08980	-0.0590738	0.946316	--	-2.3863	0.0326961	Down	preprotein translocase secA family protein, putative, expressed
LOC_Os11g09710	1.79769e+308	0.00153869	up	0	1	--	expressed protein
LOC_Os11g09979	1.79769e+308	0.000109692	up	1.79769e+308	0.0626044	--	expressed protein
LOC_Os11g09979	1.79769e+308	0.0477947	up	0	1	--	expressed protein
LOC_Os11g09979	1.79769e+308	1.44e-06	up	1.79769e+308	0.0609969	--	expressed protein
LOC_Os11g09979	1.79769e+308	0.0441645	up	0	1	--	expressed protein
LOC_Os11g10060	-2.52579	0.0493559	Down	0.31668	0.765526	--	transcriptional corepressor SEUSS, putative, expressed
LOC_Os11g10320	-1.79769e+308	0.0012261	Down	0.0304459	0.963146	--	expressed protein
LOC_Os11g10320	-1.79769e+308	0.0132948	Down	-0.662424	0.494555	--	expressed protein
LOC_Os11g10320	4.52731	2.13e-05	up	0.377088	0.779209	--	expressed protein
LOC_Os11g10780	0	1	--	1.79769e+308	0.00217401	up	expressed protein
LOC_Os11g10870	0	1	--	1.79769e+308	0.0139052	up	dirigent, putative, expressed
LOC_Os11g10980	-1.30261	0.0261715	Down	-1.29824	0.0322948	Down	pyruvate kinase, putative, expressed
LOC_Os11g11240	-4.14954	0.00141967	Down	-3.25432	0.0113177	Down	expressed protein
LOC_Os11g11240	-1.79769e+308	0.0678842	--	-3.6329	0.0378616	Down	expressed protein
LOC_Os11g11240	-6.19784	3.64e-05	Down	-1.79769e+308	0.0101348	Down	expressed protein
LOC_Os11g11240	-5.25861	0.00705861	Down	-1.79769e+308	0.0637641	--	expressed protein
LOC_Os11g11240	-3.39642	0.00840941	Down	-5.1778	0.000327788	Down	expressed protein
LOC_Os11g11256	-3.6676	0.014603	Down	-1.79769e+308	0.0554185	--	expressed protein
LOC_Os11g11390	4.30918	2.14e-05	up	5.03965	5.29e-07	up	ribosomal protein, putative, expressed
LOC_Os11g11650	4.52319	0.00035369	up	4.38159	0.000669448	up	expressed protein
LOC_Os11g11810	3.98531	0.00286387	up	4.45039	0.000784077	up	NBS-LRR disease resistance protein, putative, expressed
LOC_Os11g11890	1.79769e+308	0.00413457	up	1.79769e+308	0.0355457	up	protein kinase domain containing protein, expressed
LOC_Os11g11920	4.73216	0.00313423	up	4.63735	0.00384018	up	resistance protein, putative, expressed
LOC_Os11g11940	-5.70132	1.07e-08	Down	-6.18069	1.12e-09	Down	MLA10, putative, expressed
LOC_Os11g11960	2.26948	0.00394682	up	2.50516	0.00157572	up	disease resistance protein RPM1, putative, expressed
LOC_Os11g11970	-1.79769e+308	0.0190615	Down	-3.99754	0.00434633	Down	expressed protein
LOC_Os11g11980	5.76154	3.72e-05	up	5.80002	5.19e-05	up	expressed protein
LOC_Os11g11990	-2.00731	0.0315309	Down	-2.31818	0.0219209	Down	NB-ARC domain containing protein, expressed
LOC_Os11g11990	-1.79769e+308	0.0423922	Down	-1.79769e+308	0.0423922	Down	NB-ARC domain containing protein, expressed
LOC_Os11g12000	1.79769e+308	0.0430085	up	1.79769e+308	0.0619683	--	NBS-LRR disease resistance protein, putative, expressed
LOC_Os11g12050	-11.1597	0.508955	--	-1.79769e+308	0.0284428	Down	NBS-LRR type disease resistance protein, putative, expressed
LOC_Os11g12050	-1.79769e+308	2.87e-06	Down	-11.1683	6.02e-08	Down	NBS-LRR type disease resistance protein, putative, expressed
LOC_Os11g12330	1.79769e+308	0.033552	up	1.79769e+308	0.0768649	--	disease resistance protein RPM1, putative, expressed
LOC_Os11g12340	1.79769e+308	5.47e-08	up	1.79769e+308	5.6e-08	up	disease resistance protein RPM1, putative, expressed
LOC_Os11g12340	1.79769e+308	0.000275722	up	1.79769e+308	0.000881965	up	disease resistance protein RPM1, putative, expressed
LOC_Os11g12650	-1.42403	0.210973	--	-3.32979	0.012754	Down	PHD-finger domain containing protein, putative, expressed
LOC_Os11g12650	2.30499	0.0262921	up	0.557117	0.651162	--	PHD-finger domain containing protein, putative, expressed
LOC_Os11g13430	0.277003	0.838102	--	-4.56881	0.0253952	Down	RGH1A, putative, expressed
LOC_Os11g13510	-1.79769e+308	0.0386617	Down	-1.79769e+308	0.0386617	Down	stripe rust resistance protein Yr10, putative, expressed
LOC_Os11g13810	-1.96187	0.00881144	Down	-0.98076	0.153145	--	non-lysosomal glucosylceramidase, putative, expressed
LOC_Os11g13890	1.0864	0.0397841	up	1.11282	0.0403003	up	chlorophyll A-B binding protein, putative, expressed
LOC_Os11g13890	1.95745	0.0214589	up	-0.0562587	0.955931	--	chlorophyll A-B binding protein, putative, expressed
LOC_Os11g14110	2.82019	0.00112065	up	-0.114165	0.919744	--	rust resistance protein, putative, expressed
LOC_Os11g14110	1.79769e+308	0.0244695	up	0	1	--	rust resistance protein, putative, expressed
LOC_Os11g14110	1.79769e+308	0.019356	up	0	1	--	rust resistance protein, putative, expressed
LOC_Os11g14170	-1.79769e+308	0.0225435	Down	-1.79769e+308	0.0225435	Down	OsDegp12 - Putative Deg protease homologue, expressed
LOC_Os11g14180	-1.79769e+308	0.0356341	Down	-3.653	0.017707	Down	expressed protein
LOC_Os11g14180	1.03888	0.0418237	up	1.13805	0.0277278	up	expressed protein
LOC_Os11g14180	-1.79769e+308	3.52e-05	Down	-1.79769e+308	3.52e-05	Down	expressed protein
LOC_Os11g14220	7.37071	7.96e-08	up	8.06098	3.93e-09	up	tubulin/FtsZ domain containing protein, putative, expressed
LOC_Os11g14380	-3.57312	2.86e-06	Down	-0.68241	0.197158	--	resistance protein LR10, putative, expressed
LOC_Os11g15000	1.79769e+308	5.12e-05	up	0	1	--	expressed protein
LOC_Os11g15040	-1.53563	0.000234813	Down	-0.60728	0.121449	--	S-adenosyl-L-methionine:benzoic acid/salicylic acid carboxyl methyltransferase, putative, expressed
LOC_Os11g15040	1.49833	0.0272549	up	-12.374	0.606213	--	S-adenosyl-L-methionine:benzoic acid/salicylic acid carboxyl methyltransferase, putative, expressed
LOC_Os11g15190	4.438	0.00928512	up	-1.79769e+308	0.159386	--	RGH1A, putative, expressed
LOC_Os11g15340	3.13583	0.00268459	up	-1.7179	0.233406	--	SAM dependent carboxyl methyltransferase family protein, putative, expressed
LOC_Os11g15624	4.89625	2.78e-05	up	0.583639	0.690728	--	expressed protein
LOC_Os11g16320	1.25456	0.0143879	up	0.88379	0.101924	--	expressed protein
LOC_Os11g16320	-2.43116	0.000452463	Down	-1.61397	0.0162633	Down	expressed protein
LOC_Os11g16924	1.79769e+308	0.0439636	up	1.79769e+308	0.158655	--	expressed protein
LOC_Os11g18570	0.474915	0.337643	--	-1.5437	0.0137546	Down	cytochrome P450, putative, expressed
LOC_Os11g19460	1.79769e+308	0.0453652	up	1.79769e+308	0.0452631	up	haloacid dehalogenase-like hydrolase family protein, putative, expressed
LOC_Os11g19790	-2.73297	0.0302671	Down	-2.55097	0.0478489	Down	O-methyltransferase, putative, expressed
LOC_Os11g20170	-1.79769e+308	0.0175836	Down	0.134405	0.885984	--	expressed protein
LOC_Os11g20179	-3.93423	0.00979363	Down	-0.538503	0.674529	--	expressed protein
LOC_Os11g20179	-4.45724	0.0111442	Down	-0.0167835	0.989477	--	expressed protein
LOC_Os11g20370	3.42875	0.0209671	up	0.806781	0.61247	--	expressed protein
LOC_Os11g23770	6.26067	6.02e-05	up	-1.79769e+308	0.158655	--	cysteine protease, putative, expressed
LOC_Os11g24570	-1.89349	0.0249117	Down	0.350678	0.611239	--	PPR repeat domain containing protein, putative, expressed
LOC_Os11g24610	-3.04584	0.0387418	Down	-0.133513	0.918125	--	60S ribosomal protein L38, putative, expressed
LOC_Os11g25160	-1.79769e+308	0.0209734	Down	-1.79769e+308	0.0209734	Down	tropinone reductase 2, putative, expressed
LOC_Os11g25980	-2.74951	0.039363	Down	-2.53158	0.0628894	--	phospholipid-transporting ATPase 2, putative, expressed
LOC_Os11g25980	-0.801488	0.423773	--	-3.45862	0.00916743	Down	phospholipid-transporting ATPase 2, putative, expressed
LOC_Os11g26350	-1.79769e+308	0.041826	Down	-0.740677	0.53991	--	expressed protein
LOC_Os11g26910	1.79769e+308	7.45e-06	up	1.79769e+308	1.7e-07	up	SKP1-like protein 1B, putative, expressed
LOC_Os11g28990	-2.39113	0.0660982	--	-1.79769e+308	0.0427783	Down	TBC domain containing protein, expressed
LOC_Os11g28990	-1.51085	0.0299674	Down	-1.9145	0.0162303	Down	TBC domain containing protein, expressed
LOC_Os11g28990	-1.45407	0.0411939	Down	0.535524	0.378986	--	TBC domain containing protein, expressed
LOC_Os11g29090	4.87985	0.00268549	up	-1.79769e+308	0.158655	--	NB-ARC/LRR disease resistance protein, putative, expressed
LOC_Os11g29090	1.79769e+308	0.023621	up	0	1	--	NB-ARC/LRR disease resistance protein, putative, expressed
LOC_Os11g29490	3.02693	0.000666968	up	-4.11335	0.00223396	Down	plasma membrane ATPase, putative, expressed
LOC_Os11g29680	-5.11548	0.000298085	Down	-0.312796	0.772718	--	expressed protein
LOC_Os11g29850	2.35119	0.0349596	up	1.92198	0.0995618	--	ABC transporter, ATP-binding protein, putative, expressed
LOC_Os11g30110	0.492496	0.6797	--	-5.17759	0.00225245	Down	disease resistance RPP13-like protein 1, putative, expressed
LOC_Os11g30130	6.40393	0.00517034	up	-1.79769e+308	0.25283	--	expressed protein
LOC_Os11g30760	-1.79769e+308	0.0311911	Down	-4.77141	0.0093431	Down	expressed protein
LOC_Os11g30790	1.79769e+308	0.0228924	up	1.79769e+308	0.0582092	--	expressed protein
LOC_Os11g30790	1.79769e+308	0.0133333	up	1.79769e+308	0.0269675	up	expressed protein
LOC_Os11g31430	1.79769e+308	0.0355234	up	0	1	--	expressed protein
LOC_Os11g31640	-2.87854	5.52e-07	Down	-3.31041	4.92e-07	Down	serine palmitoyltransferase 2, putative, expressed
LOC_Os11g31660	-3.93878	0.0490043	Down	-0.570121	0.690106	--	expressed protein
LOC_Os11g31950	-1.2567	0.00857615	Down	-0.787367	0.100075	--	expressed protein
LOC_Os11g31950	2.66187	0.0202592	up	3.19816	0.0050605	up	expressed protein
LOC_Os11g31950	-3.97544	0.000607483	Down	-2.97597	0.0065368	Down	expressed protein
LOC_Os11g32380	4.0289	0.00874259	up	0.918985	0.599452	--	expressed protein
LOC_Os11g32810	-1.79769e+308	0.0376077	Down	0.969887	0.346699	--	Leucine Rich Repeat family protein, expressed
LOC_Os11g33394	0.301822	0.734659	--	-2.46887	0.0343003	Down	plant protein of unknown function domain containing protein, expressed
LOC_Os11g34270	-0.186508	0.793548	--	-3.90464	0.000477103	Down	ubiquitin carboxyl-terminal hydrolase domain containing protein, expressed
LOC_Os11g34270	0	1	--	1.79769e+308	0.00136783	up	ubiquitin carboxyl-terminal hydrolase domain containing protein, expressed
LOC_Os11g34270	0	1	--	1.79769e+308	0.000754615	up	ubiquitin carboxyl-terminal hydrolase domain containing protein, expressed
LOC_Os11g34690	-1.76973	0.104471	--	1.73314	0.0346348	up	expressed protein
LOC_Os11g34790	0	1	--	1.79769e+308	0.0275866	up	expressed protein
LOC_Os11g34820	0	1	--	1.79769e+308	0.0188252	up	THUMP domain-containing protein, putative, expressed
LOC_Os11g34820	0	1	--	1.79769e+308	0.0161802	up	THUMP domain-containing protein, putative, expressed
LOC_Os11g34920	-1.79769e+308	0.108239	--	3.17566	0.0222772	up	stripe rust resistance protein Yr10, putative, expressed
LOC_Os11g35400	-0.0744243	0.901197	--	-1.61439	0.0339233	Down	AMP-binding enzyme, putative, expressed
LOC_Os11g35710	-0.252363	0.697378	--	-4.76701	1.34e-05	Down	cycloartenol synthase, putative, expressed
LOC_Os11g35840	-1.79769e+308	0.0464006	Down	-5.72818	0.000644343	Down	expressed protein
LOC_Os11g35850	-1.5548	0.201173	--	-3.31874	0.0140408	Down	expressed protein
LOC_Os11g35890	-1.79769e+308	0.0346896	Down	-0.421635	0.710981	--	leucine rich repeat protein, putative, expressed
LOC_Os11g36200	1.79769e+308	0.0121094	up	0	1	--	receptor-like protein kinase 2 precursor, putative, expressed
LOC_Os11g36200	1.79769e+308	0.0297208	up	1.79769e+308	0.120442	--	receptor-like protein kinase 2 precursor, putative, expressed
LOC_Os11g36200	1.77602	0.0228948	up	1.10155	0.189407	--	receptor-like protein kinase 2 precursor, putative, expressed
LOC_Os11g36420	0.741166	0.453155	--	-2.66547	0.0439904	Down	sialyltransferase family domain containing protein, expressed
LOC_Os11g36440	0	1	--	1.79769e+308	0.034638	up	amine oxidase, flavin-containing, domain containing protein, expressed
LOC_Os11g36440	0.209597	0.677642	--	-1.38363	0.0251805	Down	amine oxidase, flavin-containing, domain containing protein, expressed
LOC_Os11g36480	0.243824	0.77727	--	-8.66811	0.0322128	Down	zinc knuckle domain containing protein, expressed
LOC_Os11g36480	-0.265669	0.715596	--	-1.79769e+308	0.0034603	Down	zinc knuckle domain containing protein, expressed
LOC_Os11g36480	0	1	--	1.79769e+308	0.0230208	up	zinc knuckle domain containing protein, expressed
LOC_Os11g37740	0.0812463	0.909494	--	-2.25046	0.0231963	Down	stripe rust resistance protein Yr10, putative, expressed
LOC_Os11g37740	0.00365331	0.996516	--	-2.55948	0.0212839	Down	stripe rust resistance protein Yr10, putative, expressed
LOC_Os11g37740	1.79769e+308	0.0665057	--	1.79769e+308	0.0441039	up	stripe rust resistance protein Yr10, putative, expressed
LOC_Os11g37740	1.79769e+308	0.370296	--	1.79769e+308	0.0283226	up	stripe rust resistance protein Yr10, putative, expressed
LOC_Os11g37740	3.25435	0.129233	--	5.51623	0.00740259	up	stripe rust resistance protein Yr10, putative, expressed
LOC_Os11g37860	-12.3672	0.986232	--	3.82889	0.00292164	up	stripe rust resistance protein Yr10, putative, expressed
LOC_Os11g37950	-1.00362	0.457611	--	-3.97641	0.0134955	Down	WIP3 - Wound-induced protein precursor, expressed
LOC_Os11g37950	-0.542807	0.546688	--	-3.48299	0.00299867	Down	WIP3 - Wound-induced protein precursor, expressed
LOC_Os11g37970	-1.82722	0.00436442	Down	-1.98142	0.00405412	Down	WIP5 - Wound-induced protein precursor, expressed
LOC_Os11g38160	-3.51511	0.0108102	Down	-0.695743	0.577007	--	transporter family protein, putative, expressed
LOC_Os11g38170	0.937122	0.161608	--	-2.69776	0.0142576	Down	notchless protein, putative, expressed
LOC_Os11g38210	-1.79769e+308	0.0724529	--	-4.30222	0.043587	Down	DUF538 domain containing protein, putative, expressed
LOC_Os11g38480	-1.79769e+308	0.0458905	Down	3.41924	0.000371815	up	NBS-LRR type disease resistance protein, putative, expressed
LOC_Os11g38580	-1.79769e+308	0.00937658	Down	0.870487	0.274408	--	NBS-LRR type disease resistance protein, putative, expressed
LOC_Os11g38610	-2.94481	0.0287438	Down	1.79555	0.09743	--	expressed protein
LOC_Os11g39190	0	1	--	1.79769e+308	0.0371056	up	NB-ARC domain containing protein, putative, expressed
LOC_Os11g39190	0	1	--	1.79769e+308	0.00129317	up	NB-ARC domain containing protein, putative, expressed
LOC_Os11g39190	0	1	--	1.79769e+308	0.000491087	up	NB-ARC domain containing protein, putative, expressed
LOC_Os11g39190	0	1	--	1.79769e+308	0.00258499	up	NB-ARC domain containing protein, putative, expressed
LOC_Os11g39209	0	1	--	1.79769e+308	0.00788676	up	expressed protein
LOC_Os11g39254	-0.0483122	0.970263	--	2.63027	0.0218354	up	expressed protein
LOC_Os11g39300	0	1	--	1.79769e+308	0.0225255	up	expressed protein
LOC_Os11g39320	-0.403922	0.703928	--	-1.79769e+308	0.0318733	Down	LZ-NBS-LRR class, putative, expressed
LOC_Os11g39430	0	1	--	1.79769e+308	0.0228775	up	expressed protein
LOC_Os11g39450	0	1	--	1.79769e+308	0.0172418	up	cysteine-rich receptor-like protein kinase 7 precursor, putative, expressed
LOC_Os11g40009	-2.97345	0.0253834	Down	-2.65684	0.0515387	--	phospholipase, patatin family, putative, expressed
LOC_Os11g40130	-4.43979	0.0492562	Down	-0.369007	0.791947	--	expressed protein
LOC_Os11g40150	-4.73657	5.98e-06	Down	-2.04931	0.00359651	Down	DNA repair protein Rad51, putative, expressed
LOC_Os11g40160	-1.79769e+308	0.0306001	Down	-3.71862	0.00742962	Down	expressed protein
LOC_Os11g40160	-1.79769e+308	0.0231423	Down	-3.35156	0.0112336	Down	expressed protein
LOC_Os11g40160	-1.79769e+308	0.00172209	Down	-2.62461	0.00708285	Down	expressed protein
LOC_Os11g41130	-3.29194	0.000133929	Down	-6.69265	1.3e-06	Down	vacuolar protein sorting-associated protein 26, putative, expressed
LOC_Os11g41140	0	1	--	1.79769e+308	0.000303212	up	zinc finger, C3HC4 type domain containing protein, expressed
LOC_Os11g41550	-6.05539	3.11e-05	Down	-1.79769e+308	0.0301947	Down	expressed protein
LOC_Os11g41650	-1.7375	0.0179168	Down	-0.221954	0.728209	--	adenylyl-sulfate kinase, putative, expressed
LOC_Os11g41680	0.516802	0.57814	--	2.99546	0.000276986	up	cytochrome P450, putative, expressed
LOC_Os11g41710	-1.7305	0.0431541	Down	-1.79769e+308	0.00338953	Down	cytochrome P450, putative, expressed
LOC_Os11g41890	1.79769e+308	0.254965	--	1.79769e+308	0.0138461	up	RNA recognition motif containing protein, putative, expressed
LOC_Os11g41920	0	1	--	1.79769e+308	0.0464006	up	expressed protein
LOC_Os11g42030	-1.79769e+308	0.0700083	--	4.91367	5.3e-06	up	expressed protein
LOC_Os11g42200	-1.22743	0.187905	--	-2.09608	0.0485414	Down	laccase precursor protein, putative, expressed
LOC_Os11g42370	-3.9392	0.00602401	Down	-2.21854	0.110351	--	transferase family protein, putative, expressed
LOC_Os11g42500	-1.78043	0.0436622	Down	0.749693	0.275994	--	dirigent, putative, expressed
LOC_Os11g42500	4.9138	7.62e-05	up	1.91419	0.199981	--	dirigent, putative, expressed
LOC_Os11g42660	1.79769e+308	0.0189745	up	0	1	--	Leucine Rich Repeat family protein, expressed
LOC_Os11g42880	-1.79769e+308	0.0383645	Down	-1.79769e+308	0.0383645	Down	expressed protein
LOC_Os11g43404	-1.47439	0.235515	--	-1.79769e+308	0.0324642	Down	expressed protein
LOC_Os11g43404	0.343639	0.663537	--	-1.79769e+308	0.0103219	Down	expressed protein
LOC_Os11g43404	-2.85698	0.0130579	Down	-1.79769e+308	0.0155348	Down	expressed protein
LOC_Os11g43404	-4.57349	0.000890327	Down	-1.79769e+308	0.0171344	Down	expressed protein
LOC_Os11g43404	-10.706	0.0102109	Down	-6.1185	3.93e-05	Down	expressed protein
LOC_Os11g43480	-0.465171	0.682223	--	-1.79769e+308	0.0374412	Down	Leucine Rich Repeat family protein, expressed
LOC_Os11g43510	-0.460007	0.361206	--	-1.23382	0.0328154	Down	lipase precursor, putative, expressed
LOC_Os11g43790	-3.74392	0.0352111	Down	-1.79769e+308	0.0824574	--	DUF581 domain containing protein, expressed
LOC_Os11g43800	2.45862	0.000401644	up	0.537814	0.510289	--	PPR repeat domain containing protein, putative, expressed
LOC_Os11g43800	1.93273	0.0324645	up	0.77441	0.44595	--	PPR repeat domain containing protein, putative, expressed
LOC_Os11g44340	1.79769e+308	0.0379602	up	1.79769e+308	0.0874358	--	calmodulin binding protein, putative, expressed
LOC_Os11g44340	1.79769e+308	0.0125944	up	1.79769e+308	0.0284691	up	calmodulin binding protein, putative, expressed
LOC_Os11g44340	1.79769e+308	0.0174102	up	1.79769e+308	0.0632455	--	calmodulin binding protein, putative, expressed
LOC_Os11g44340	8.57003	0.00410942	up	7.64156	0.0118904	up	calmodulin binding protein, putative, expressed
LOC_Os11g44340	1.79769e+308	0.013492	up	1.79769e+308	0.0316158	up	calmodulin binding protein, putative, expressed
LOC_Os11g44340	1.79769e+308	0.0612264	--	1.79769e+308	0.0334501	up	calmodulin binding protein, putative, expressed
LOC_Os11g44340	1.79769e+308	0.0124181	up	1.79769e+308	0.0109485	up	calmodulin binding protein, putative, expressed
LOC_Os11g44680	3.57148	0.400057	--	8.27229	0.0448177	up	calmodulin binding protein, putative, expressed
LOC_Os11g44680	1.79769e+308	0.069701	--	1.79769e+308	0.0321148	up	calmodulin binding protein, putative, expressed
LOC_Os11g44790	-7.66159	1.19e-06	Down	-4.17933	0.000631868	Down	EAP30/Vps36 family domain containing protein, expressed
LOC_Os11g44810	0.352863	0.726673	--	-1.79769e+308	0.0371634	Down	auxin-repressed protein, putative, expressed
LOC_Os11g44870	1.79769e+308	0.0626289	--	1.79769e+308	0.041967	up	expressed protein
LOC_Os11g44870	1.96266	0.00027843	up	1.10235	0.0599884	--	expressed protein
LOC_Os11g44870	-0.367316	0.692275	--	-1.79769e+308	0.0159779	Down	expressed protein
LOC_Os11g44960	-5.24782	0.000311458	Down	-4.4163	0.00446524	Down	NBS-LRR disease resistance protein, putative, expressed
LOC_Os11g44990	-1.79769e+308	0.0183976	Down	-5.11076	0.000609537	Down	NB-ARC domain containing protein, expressed
LOC_Os11g44990	-1.97615	0.042974	Down	-2.46932	0.0231203	Down	NB-ARC domain containing protein, expressed
LOC_Os11g45060	-7.04301	3.63e-07	Down	-5.99977	1.8e-06	Down	NB-ARC domain containing protein, expressed
LOC_Os11g45040	1.79769e+308	0.0137289	up	1.79769e+308	0.0649436	--	expressed protein
LOC_Os11g45050	-3.97062	0.00167196	Down	-3.93244	0.00244078	Down	NBS-LRR disease resistance protein, putative, expressed
LOC_Os11g45130	1.79769e+308	0.0357852	up	1.79769e+308	0.0216199	up	pollen signalling protein with adenylyl cyclase activity, putative, expressed
LOC_Os11g45130	1.79769e+308	0.00361712	up	1.79769e+308	0.012811	up	pollen signalling protein with adenylyl cyclase activity, putative, expressed
LOC_Os11g45160	0.217413	0.850757	--	-2.89646	0.0354209	Down	disease resistance protein, putative, expressed
LOC_Os11g45180	-1.79769e+308	0.0355786	Down	-3.43413	0.0160314	Down	NBS-LRR disease resistance protein, putative, expressed
LOC_Os11g45280	-1.17414	0.0259854	Down	-0.701204	0.180575	--	protein kinase family protein, putative, expressed
LOC_Os11g45280	1.79769e+308	0.000155044	up	1.79769e+308	0.0203341	up	protein kinase family protein, putative, expressed
LOC_Os11g45280	4.29996	0.000102654	up	2.68369	0.02832	up	protein kinase family protein, putative, expressed
LOC_Os11g45280	8.43603	7.24e-06	up	6.42129	0.000940101	up	protein kinase family protein, putative, expressed
LOC_Os11g45280	5.06076	0.000609668	up	4.61719	0.00269925	up	protein kinase family protein, putative, expressed
LOC_Os11g45400	-1.55694	0.247669	--	-3.55252	0.0211223	Down	glycerol-3-phosphate acyltransferase, putative, expressed
LOC_Os11g45930	1.78476	0.0379999	up	0.868086	0.363091	--	NBS-LRR type disease resistance protein, putative, expressed
LOC_Os11g45980	1.79769e+308	0.00859488	up	1.79769e+308	0.0358492	up	NBS-LRR type disease resistance protein, putative, expressed
LOC_Os11g45990	-0.862784	0.282265	--	-3.5893	0.000896291	Down	von Willebrand factor type A domain containing protein, putative, expressed
LOC_Os11g46860	-4.81155	6.5e-11	Down	-6.69224	1.62e-12	Down	wall-associated receptor kinase-like 4 precursor, putative, expressed
LOC_Os11g46900	-1.79769e+308	0.0183459	Down	-6.29244	7.78e-05	Down	wall-associated receptor kinase 3 precursor, putative, expressed
LOC_Os11g46970	-1.79769e+308	0.00471297	Down	-1.85035	0.0474522	Down	receptor-like protein kinase 5 precursor, putative, expressed
LOC_Os11g46980	-6.44367	3.18e-05	Down	-1.1384	0.308898	--	receptor-like protein kinase 2 precursor, putative, expressed
LOC_Os11g47160	-1.79769e+308	0.238479	--	5.92234	0.006591	up	receptor kinase 1, putative, expressed
LOC_Os11g47300	1.79769e+308	0.0952151	--	1.79769e+308	0.0166139	up	receptor-like protein kinase precursor, putative, expressed
LOC_Os11g47370	1.79769e+308	9.08e-07	up	1.79769e+308	0.0689738	--	expressed protein
LOC_Os11g47370	1.79769e+308	0.000170808	up	1.79769e+308	0.086167	--	expressed protein
LOC_Os11g47520	4.93317	0.00304645	up	-1.79769e+308	0.158655	--	glycosyl hydrolase, putative, expressed
LOC_Os11g47530	6.01968	0.000187385	up	0.756279	0.71088	--	glycosyl hydrolase, putative, expressed
LOC_Os11g47550	4.05505	0.00673658	up	0.102899	0.951946	--	glycosyl hydrolase, putative, expressed
LOC_Os11g47760	0	1	--	1.79769e+308	0.0416663	up	DnaK family protein, putative, expressed
LOC_Os11g47760	-1.79769e+308	0.049081	Down	-0.166954	0.889011	--	DnaK family protein, putative, expressed
LOC_Os11g47760	-1.04091	2.03e-05	Down	-0.28561	0.234054	--	DnaK family protein, putative, expressed
LOC_Os11g47920	4.52049	0.00288892	up	2.78422	0.0966351	--	SCARECROW, putative, expressed
LOC_Os11g01010	-1.2608	0.272253	--	-3.90811	0.00631408	Down	autophagy-related protein 8D, putative, expressed
LOC_Os11g01010	-1.14879	0.0942041	--	-3.97619	5.45e-05	Down	autophagy-related protein 8D, putative, expressed
LOC_Os11g01010	-1.51179	0.203705	--	-1.79769e+308	0.0337834	Down	autophagy-related protein 8D, putative, expressed
LOC_Os11g01200	0.117113	0.797919	--	-1.33855	0.0157791	Down	senescence-induced receptor-like serine/threonine-protein kinase precursor, putative, expressed
LOC_Os11g01480	-1.07506	0.086176	--	-1.40374	0.0389526	Down	MYB family transcription factor, putative, expressed
LOC_Os11g01490	1.79769e+308	1.86e-05	up	0	1	--	outer membrane protein, OMP85 family, putative, expressed
LOC_Os11g01510	0	1	--	1.79769e+308	0.000366043	up	ubiquitin-activating enzyme, putative, expressed
LOC_Os11g01530	-2.7465	0.00399895	Down	-1.49163	0.0653733	--	ferritin-1, chloroplast precursor, putative, expressed
LOC_Os11g01530	-1.21733	0.00350093	Down	-1.12112	0.008464	Down	ferritin-1, chloroplast precursor, putative, expressed
LOC_Os11g01530	-2.18188	0.000631851	Down	-1.54118	0.0118014	Down	ferritin-1, chloroplast precursor, putative, expressed
LOC_Os11g02240	0.356404	0.325448	--	-2.29992	3.89e-06	Down	CAMK_KIN1/SNF1/Nim1_like.4 - CAMK includes calcium/calmodulin depedent protein kinases, expressed
LOC_Os11g02389	-1.53634	0.0129102	Down	-0.641938	0.27547	--	protease inhibitor/seed storage/LTP family, putative, expressed
LOC_Os11g02520	1.79127	0.00470882	up	-2.9273	0.00384984	Down	WRKY104, expressed
LOC_Os11g02530	3.66956	0.0113834	up	-1.79769e+308	0.11949	--	WRKY40, expressed
LOC_Os11g02550	3.06481	0.0131409	up	1.24667	0.399068	--	expressed protein
LOC_Os11g02640	1.79769e+308	0.030213	up	0	1	--	expressed protein
LOC_Os11g03760	-2.15088	0.0470315	Down	-0.677875	0.472509	--	expressed protein
LOC_Os11g03760	-2.58707	0.0226994	Down	0.0664159	0.938425	--	expressed protein
LOC_Os11g03794	-1.87735	0.00225367	Down	-0.150165	0.778212	--	WD domain, G-beta repeat domain containing protein, expressed
LOC_Os11g04020	2.35737	0.000474435	up	-0.281966	0.737418	--	major facilitator superfamily antiporter, putative, expressed
LOC_Os11g04030	-3.418	0.0161979	Down	-1.79769e+308	0.0419582	Down	major facilitator superfamily antiporter, putative, expressed
LOC_Os11g04030	-4.40434	0.000761108	Down	-6.74882	0.00438683	Down	major facilitator superfamily antiporter, putative, expressed
LOC_Os11g04070	-1.40884	0.0287016	Down	0.393421	0.473469	--	60S acidic ribosomal protein P0, putative, expressed
LOC_Os11g04104	-2.01974	0.0911033	--	-1.79769e+308	0.0248572	Down	major facilitator superfamily antiporter, putative, expressed
LOC_Os11g04409	3.9813	3.82e-05	up	0.725174	0.539001	--	expressed protein
LOC_Os11g04550	-2.87829	0.0487426	Down	0.189611	0.891317	--	sulfotransferase domain containing protein, expressed
LOC_Os11g04860	-1.48983	0.00432012	Down	0.0550955	0.905696	--	anthocyanin 5-O-glucosyltransferase, putative, expressed
LOC_Os11g04860	-1.73467	0.0135432	Down	-0.70421	0.28481	--	anthocyanin 5-O-glucosyltransferase, putative, expressed
LOC_Os11g04910	1.79769e+308	0.0145915	up	0	1	--	ankyrin repeat domain containing protein, expressed
LOC_Os11g04910	1.79769e+308	0.0407053	up	0	1	--	ankyrin repeat domain containing protein, expressed
LOC_Os11g04970	-1.79769e+308	0.039774	Down	-0.0230997	0.983662	--	expressed protein
LOC_Os11g05110	-1.79769e+308	0.00316382	Down	-10.0305	0.00264746	Down	pyruvate kinase, putative, expressed
LOC_Os11g05390	2.75177	0.014812	up	0.392402	0.780341	--	transporter, major facilitator family, putative, expressed
LOC_Os11g05480	1.79769e+308	0.0152278	up	0	1	--	transcription factor, putative, expressed
LOC_Os11g05530	4.93333	0.0122346	up	1.09843	0.626488	--	expressed protein
LOC_Os11g05700	-2.46695	1.02e-09	Down	-0.469567	0.168492	--	ABC transporter family protein, putative, expressed
LOC_Os11g05700	-2.18156	3.16e-09	Down	-0.488855	0.133022	--	ABC transporter family protein, putative, expressed
LOC_Os11g05860	-4.83288	0.0400801	Down	-4.40947	0.0668235	--	harpin-induced protein 1 domain containing protein, expressed
LOC_Os11g06020	-1.79769e+308	0.0398058	Down	-1.79769e+308	0.0398058	Down	homeobox domain containing protein, expressed
LOC_Os11g06020	1.79769e+308	0.0280448	up	1.79769e+308	0.0464389	up	homeobox domain containing protein, expressed
LOC_Os11g06040	1.79769e+308	0.0480932	up	1.79769e+308	0.0630212	--	PX domain containing protein, putative, expressed
LOC_Os11g06040	0.424156	0.700973	--	-3.35026	0.0366616	Down	PX domain containing protein, putative, expressed
LOC_Os11g06040	0.104809	0.852194	--	-1.42172	0.0466742	Down	PX domain containing protein, putative, expressed
LOC_Os11g06240	-3.27762	0.00248459	Down	-2.85291	0.00859853	Down	ATOZI1, putative, expressed
LOC_Os11g06320	1.95965	0.0480489	up	1.7635	0.0875788	--	expressed protein
LOC_Os11g06890	-1.76745	0.000200742	Down	-1.59289	0.00128071	Down	vacuolar ATP synthase, putative, expressed
LOC_Os11g06910	1.79769e+308	0.0183349	up	0	1	--	myosin heavy chain-related, putative, expressed
LOC_Os11g07130	-1.79769e+308	0.0187529	Down	-1.79769e+308	0.0187529	Down	receptor kinase, putative, expressed
LOC_Os11g07280	-0.842793	0.0726737	--	-2.18223	0.000178594	Down	coatomer subunit beta-1, putative, expressed
LOC_Os11g08210	0.371063	0.712215	--	-3.25107	0.022472	Down	no apical meristem protein, putative, expressed
LOC_Os11g08800	-3.55965	0.0414773	Down	-1.79769e+308	0.0715803	--	expressed protein
LOC_Os11g08950	0.338438	0.744865	--	-1.79769e+308	0.0375951	Down	protein kinase family protein, putative, expressed
LOC_Os11g09110	1.79769e+308	0.0345889	up	1.79769e+308	0.469156	--	receptor-like protein kinase 5 precursor, putative, expressed
LOC_Os11g09820	-2.91487	0.0240334	Down	-0.0297937	0.978366	--	expressed protein
LOC_Os11g09820	-3.69446	7e-05	Down	-0.0960702	0.868075	--	expressed protein
LOC_Os11g09820	-4.17092	0.000635569	Down	-0.152423	0.861921	--	expressed protein
LOC_Os11g09940	-3.98837	0.00730885	Down	-0.183008	0.880644	--	expressed protein
LOC_Os11g10370	-3.86662	0.0254726	Down	-1.79769e+308	0.0917449	--	OsFBX418 - F-box domain containing protein, expressed
LOC_Os11g10470	-3.60398	3.55e-09	Down	-1.00371	0.0279697	Down	expressed protein
LOC_Os11g10480	-1.16291	0.0465512	Down	-2.04474	0.00294793	Down	dehydrogenase, putative, expressed
LOC_Os11g10480	1.79769e+308	0.0385536	up	0	1	--	dehydrogenase, putative, expressed
LOC_Os11g10480	1.79769e+308	7.76e-07	up	1.79769e+308	0.00151587	up	dehydrogenase, putative, expressed
LOC_Os11g10480	2.94471	0.00404908	up	1.72234	0.132647	--	dehydrogenase, putative, expressed
LOC_Os11g10620	1.79769e+308	0.306863	--	1.79769e+308	0.0205554	up	NBS-LRR disease resistance protein, putative, expressed
LOC_Os11g10710	1.79769e+308	0.0360396	up	0	1	--	protein kinase domain containing protein, expressed
LOC_Os11g10770	-0.75537	0.154889	--	-2.96537	0.000162517	Down	disease resistance protein RGA3, putative, expressed
LOC_Os11g10760	-0.795717	0.199581	--	-2.85278	0.00173844	Down	NBS-LRR disease resistance protein, putative, expressed
LOC_Os11g10990	-0.3172	0.761902	--	-3.20934	0.0228175	Down	heat shock protein DnaJ, putative, expressed
LOC_Os11g11210	1.79769e+308	0.0449349	up	1.79769e+308	0.0616147	--	OsClp12 - Putative Clp protease homologue, expressed
LOC_Os11g11770	1.79769e+308	0.00568175	up	0	1	--	disease resistance protein RPM1, putative, expressed
LOC_Os11g11770	3.62929	0.00131099	up	4.88299	7.08e-06	up	disease resistance protein RPM1, putative, expressed
LOC_Os11g11920	1.79769e+308	0.000909456	up	1.79769e+308	0.0124695	up	resistance protein, putative, expressed
LOC_Os11g11950	-4.92504	3.11e-06	Down	-1.79769e+308	0.000533776	Down	disease resistance protein RPM1, putative, expressed
LOC_Os11g11950	-1.79769e+308	0.00240028	Down	-1.79769e+308	0.00240028	Down	disease resistance protein RPM1, putative, expressed
LOC_Os11g11960	1.79769e+308	1.06e-06	up	1.79769e+308	8.5e-07	up	disease resistance protein RPM1, putative, expressed
LOC_Os11g12010	-2.20617	0.0280137	Down	-2.80763	0.00853028	Down	expressed protein
LOC_Os11g12340	1.79769e+308	0.0277871	up	1.79769e+308	0.150738	--	disease resistance protein RPM1, putative, expressed
LOC_Os11g12590	-1.79769e+308	0.00433424	Down	1.34019	0.0479557	up	expressed protein
LOC_Os11g12620	0.876578	0.673527	--	3.48055	0.0495694	up	receptor protein kinase CLAVATA1 precursor, putative, expressed
LOC_Os11g12800	3.252	0.0296223	up	2.67014	0.0931648	--	glycerophosphoryl diester phosphodiesterase family protein, putative, expressed
LOC_Os11g13490	-1.79769e+308	0.0336228	Down	-1.79769e+308	0.0336228	Down	expressed protein
LOC_Os11g13490	-1.79769e+308	0.0160609	Down	-1.79769e+308	0.0160609	Down	expressed protein
LOC_Os11g13990	1.36569	0.247577	--	-7.12313	0.0358119	Down	AAA-type ATPase family protein, putative, expressed
LOC_Os11g14544	10.1985	0	up	1.09781	0.429986	--	expressed protein
LOC_Os11g14544	1.79769e+308	0.0334383	up	0	1	--	expressed protein
LOC_Os11g14544	8.11893	6.89e-06	up	-1.79769e+308	0.20712	--	expressed protein
LOC_Os11g14544	1.79769e+308	0.0120729	up	0	1	--	expressed protein
LOC_Os11g14544	1.79769e+308	0.00014427	up	0	1	--	expressed protein
LOC_Os11g14544	1.79769e+308	0.00285164	up	1.79769e+308	0.499842	--	expressed protein
LOC_Os11g14570	1.79769e+308	0.00338107	up	0	1	--	expressed protein
LOC_Os11g14570	-2.81655	0.0179345	Down	-0.919583	0.375154	--	expressed protein
LOC_Os11g14570	3.29682	0.00118901	up	0.365321	0.764488	--	expressed protein
LOC_Os11g14730	1.79769e+308	0.0214593	up	0	1	--	expressed protein
LOC_Os11g14900	-0.179512	0.842891	--	-7.20025	0.000830921	Down	thiol protease SEN102 precursor, putative, expressed
LOC_Os11g14910	-2.22126	0.0265249	Down	0.0835014	0.912951	--	NADP-dependent oxidoreductase, putative, expressed
LOC_Os11g15520	1.79769e+308	0.0321648	up	0	1	--	OsSub62 - Putative Subtilisin homologue, expressed
LOC_Os11g15520	-2.75376	0.0251986	Down	-1.5105	0.176748	--	OsSub62 - Putative Subtilisin homologue, expressed
LOC_Os11g15624	4.55283	0.00306915	up	-1.79769e+308	0.153151	--	expressed protein
LOC_Os11g15624	1.79769e+308	0.0247911	up	1.79769e+308	0.143051	--	expressed protein
LOC_Os11g15624	4.38402	5.27e-07	up	0.683121	0.514145	--	expressed protein
LOC_Os11g15624	3.08679	0.00546505	up	-0.743699	0.594331	--	expressed protein
LOC_Os11g15670	-8.30739	1.23e-07	Down	-0.443522	0.630694	--	NBS-LRR disease resistance protein, putative, expressed
LOC_Os11g16290	0.541103	0.496881	--	-4.10821	0.00182343	Down	NIN, putative, expressed
LOC_Os11g16290	1.79769e+308	0.00397774	up	0	1	--	NIN, putative, expressed
LOC_Os11g16290	1.79769e+308	0.0367882	up	0	1	--	NIN, putative, expressed
LOC_Os11g16290	0.351114	0.756985	--	-4.67429	0.015718	Down	NIN, putative, expressed
LOC_Os11g16290	0.360716	0.773924	--	-3.82202	0.0405826	Down	NIN, putative, expressed
LOC_Os11g16540	-1.86763	0.138881	--	-2.55547	0.0481844	Down	tetratricopeptide repeat domain containing protein, expressed
LOC_Os11g17380	-1.79769e+308	0.0349568	Down	-0.869298	0.480387	--	protein kinase domain containing protein, expressed
LOC_Os11g17380	2.11895	0.0160148	up	-1.29291	0.306694	--	protein kinase domain containing protein, expressed
LOC_Os11g17610	-5.97173	0.00217084	Down	-4.07615	0.0280546	Down	expressed protein
LOC_Os11g18670	-4.36821	0.0188314	Down	-3.41724	0.0347414	Down	ubiquitin family protein, putative, expressed
LOC_Os11g18730	0.476089	0.461142	--	-9.50104	0.0103875	Down	glycosyl hydrolase family 3 protein, putative, expressed
LOC_Os11g18770	1.79769e+308	0.0418793	up	1.79769e+308	0.0350096	up	PHD-finger family protein, expressed
LOC_Os11g18770	1.38639	0.169932	--	-1.79769e+308	0.0451234	Down	PHD-finger family protein, expressed
LOC_Os11g18770	-1.79769e+308	0.0244492	Down	-13.0539	0.870771	--	PHD-finger family protein, expressed
LOC_Os11g18880	-1.15014	0.0408181	Down	-0.902652	0.12069	--	UBX domain-containing protein, putative, expressed
LOC_Os11g20020	2.08569	0.0145427	up	-0.797236	0.468651	--	expressed protein
LOC_Os11g20090	-1.79769e+308	0.00136275	Down	-0.80779	0.265336	--	O-methyltransferase, putative, expressed
LOC_Os11g20160	-1.79769e+308	0.000447046	Down	0.440441	0.44499	--	O-methyltransferase, putative, expressed
LOC_Os11g20310	1.79769e+308	6.72e-05	up	0	1	--	expressed protein
LOC_Os11g20310	1.79769e+308	5.2e-05	up	0	1	--	expressed protein
LOC_Os11g20310	1.79769e+308	0.0363129	up	0	1	--	expressed protein
LOC_Os11g20310	1.79769e+308	4.89e-05	up	0	1	--	expressed protein
LOC_Os11g20310	1.79769e+308	0.000719483	up	0	1	--	expressed protein
LOC_Os11g20384	3.95051	0.00027869	up	-13.9831	0.990359	--	SacI homology domain containing protein, expressed
LOC_Os11g20490	3.21445	0.00577904	up	0.46365	0.738651	--	expressed protein
LOC_Os11g24140	1.79769e+308	0.0484478	up	1.79769e+308	0.0864208	--	plastocyanin-like domain containing protein, putative, expressed
LOC_Os11g24340	-3.36063	0.0351738	Down	-0.353216	0.809197	--	OsSCP53 - Putative Serine Carboxypeptidase homologue, expressed
LOC_Os11g25260	-1.90425	0.00409185	Down	-0.545933	0.364493	--	nucleoside-triphosphatase, putative, expressed
LOC_Os11g25330	-2.09254	0.000435536	Down	-0.510968	0.308585	--	nucleoside-triphosphatase, putative, expressed
LOC_Os11g25720	0.32352	0.707487	--	-3.03774	0.00877582	Down	cytokinin-N-glucosyltransferase 1, putative, expressed
LOC_Os11g26570	2.87514	0.0312342	up	-0.54601	0.733364	--	dehydrin, putative, expressed
LOC_Os11g26750	4.05414	0.00109328	up	-1.11066	0.490624	--	dehydrin, putative, expressed
LOC_Os11g26780	2.44368	0.0106515	up	-3.63477	0.00917612	Down	dehydrin, putative, expressed
LOC_Os11g26790	3.65423	0.000896979	up	-2.07232	0.192706	--	dehydrin, putative, expressed
LOC_Os11g26790	2.71649	0.00991425	up	-1.36325	0.318158	--	dehydrin, putative, expressed
LOC_Os11g28104	-2.5928	0.00547309	Down	-0.815254	0.318285	--	TKL_IRAK_DUF26-lf.4 - DUF26 kinases have homology to DUF26 containing loci, expressed
LOC_Os11g29090	1.79769e+308	0.0386799	up	1.79769e+308	0.107874	--	NB-ARC/LRR disease resistance protein, putative, expressed
LOC_Os11g29240	-1.962	0.0608038	--	-3.09678	0.0089886	Down	expressed protein
LOC_Os11g29370	5.41467	0.00274936	up	-1.79769e+308	0.187598	--	haloacid dehalogenase-like hydrolase family protein, putative, expressed
LOC_Os11g29520	0	1	--	1.79769e+308	0.0422693	up	NBS-LRR disease resistance protein, putative, expressed
LOC_Os11g29520	3.85745	0.0286217	up	-1.79769e+308	0.158661	--	NBS-LRR disease resistance protein, putative, expressed
LOC_Os11g29700	1.79769e+308	0.00571649	up	1.79769e+308	0.0386262	up	expressed protein
LOC_Os11g29700	-1.79769e+308	0.0418971	Down	-4.59446	0.00912543	Down	expressed protein
LOC_Os11g29790	4.03075	0.0201039	up	3.12285	0.0766974	--	receptor kinase, putative, expressed
LOC_Os11g29920	-1.79769e+308	0.0421351	Down	0.518037	0.648707	--	NB-ARC domain containing protein, expressed
LOC_Os11g30120	5.19844	3.12e-05	up	0.000111917	0.999943	--	expressed protein
LOC_Os11g30210	-0.594989	0.592473	--	-1.79769e+308	0.0331489	Down	NBS-LRR type disease resistance protein, putative, expressed
LOC_Os11g30760	1.79769e+308	0.0495835	up	1.79769e+308	0.0732665	--	expressed protein
LOC_Os11g31480	1.79769e+308	0.0238715	up	1.79769e+308	0.0354996	up	ATP binding protein, putative, expressed
LOC_Os11g31530	-1.85853	0.285201	--	3.17223	0.0256948	up	BRASSINOSTEROID INSENSITIVE 1-associated receptor kinase 1 precursor, putative, expressed
LOC_Os11g31540	-1.1172	0.0262854	Down	-2.0146	0.000586381	Down	BRASSINOSTEROID INSENSITIVE 1-associated receptor kinase 1 precursor, putative, expressed
LOC_Os11g31550	-0.918676	0.519279	--	-4.66338	0.00737988	Down	BRASSINOSTEROID INSENSITIVE 1-associated receptor kinase 1 precursor, putative, expressed
LOC_Os11g31620	1.79769e+308	0.0259745	up	0	1	--	OsFBL55 - F-box domain and LRR containing protein, expressed
LOC_Os11g31630	4.33878	0.0159766	up	3.0594	0.106208	--	expressed protein
LOC_Os11g32110	6.5711	4.88e-05	up	-1.79769e+308	0.178061	--	auxin response factor, putative, expressed
LOC_Os11g32110	3.69855	0.000405909	up	4.70856	4.64e-06	up	auxin response factor, putative, expressed
LOC_Os11g32369	1.79769e+308	0.0368624	up	1.79769e+308	0.0560509	--	expressed protein
LOC_Os11g32369	1.79769e+308	0.0418279	up	1.79769e+308	0.070707	--	expressed protein
LOC_Os11g32500	1.17073	0.0406411	up	0.459946	0.457532	--	rubredoxin family protein, putative, expressed
LOC_Os11g32650	-1.2316	0.0140337	Down	0.805946	0.0748039	--	chalcone synthase, putative, expressed
LOC_Os11g32940	-1.79769e+308	0.0421277	Down	0.0263611	0.981474	--	OsFBX421 - F-box domain containing protein, expressed
LOC_Os11g32940	-1.79769e+308	0.00901101	Down	0.199526	0.80609	--	OsFBX421 - F-box domain containing protein, expressed
LOC_Os11g32940	-1.79769e+308	0.00338023	Down	-1.55362	0.0863898	--	OsFBX421 - F-box domain containing protein, expressed
LOC_Os11g32940	-1.79769e+308	0.0329708	Down	-1.48997	0.218571	--	OsFBX421 - F-box domain containing protein, expressed
LOC_Os11g32940	-1.79769e+308	0.0428841	Down	-1.18545	0.337478	--	OsFBX421 - F-box domain containing protein, expressed
LOC_Os11g32940	-1.79769e+308	0.0185986	Down	-0.000996401	0.999186	--	OsFBX421 - F-box domain containing protein, expressed
LOC_Os11g33090	1.79769e+308	0.0276221	up	1.79769e+308	0.0709129	--	amidase, putative, expressed
LOC_Os11g33120	-1.00423	0.0250366	Down	-0.521211	0.251248	--	respiratory burst oxidase, putative, expressed
LOC_Os11g33310	0	1	--	1.79769e+308	0.0343498	up	OsFBX424 - F-box domain containing protein, expressed
LOC_Os11g33330	-0.489746	0.360737	--	-1.75614	0.00740451	Down	peptidase, M24 family protein, putative, expressed
LOC_Os11g33330	0.976903	0.209351	--	2.66241	0.000255387	up	peptidase, M24 family protein, putative, expressed
LOC_Os11g33330	-0.367927	0.627217	--	-1.79769e+308	0.00459614	Down	peptidase, M24 family protein, putative, expressed
LOC_Os11g33330	-0.594472	0.164642	--	-2.28204	3.48e-05	Down	peptidase, M24 family protein, putative, expressed
LOC_Os11g34120	-3.19619	0.0101388	Down	-0.0320166	0.973899	--	exportin 1, putative, expressed
LOC_Os11g34160	-1.79769e+308	0.029747	Down	-0.0881414	0.937304	--	ubiquitin carboxyl-terminal hydrolase, family 1, putative, expressed
LOC_Os11g34230	-1.92871	0.0491275	Down	-2.80618	0.0110656	Down	expressed protein
LOC_Os11g34460	-2.79883	0.0181121	Down	-2.5615	0.0329235	Down	OsFBO10 - F-box and other domain containing protein, expressed
LOC_Os11g34650	0.230715	0.864782	--	-3.95855	0.0200191	Down	expressed protein
LOC_Os11g34770	-0.827649	0.637615	--	5.57877	4.31e-05	up	maf, putative, expressed
LOC_Os11g34810	0	1	--	1.79769e+308	0.0368763	up	expressed protein
LOC_Os11g34880	-1.79769e+308	0.0421471	Down	1.42845	0.174611	--	NB-ARC domain containing protein, expressed
LOC_Os11g34950	1.79769e+308	0.497008	--	1.79769e+308	0.0359155	up	expressed protein
LOC_Os11g35040	0	1	--	1.79769e+308	0.0313204	up	aminotransferase, classes I and II, domain containing protein, expressed
LOC_Os11g35220	-16.7663	0.997996	--	3.46362	0.00427202	up	OsWAK117 - OsWAK receptor-like cytoplasmic kinase OsWAK-RLCK, expressed
LOC_Os11g35220	-1.79769e+308	0.0939066	--	3.07884	0.0188062	up	OsWAK117 - OsWAK receptor-like cytoplasmic kinase OsWAK-RLCK, expressed
LOC_Os11g35274	-9.15171	2.43e-09	Down	-2.49572	0.0110581	Down	protein kinase domain containing protein, expressed
LOC_Os11g35580	-0.789855	0.56568	--	-4.24144	0.0146002	Down	disease resistance protein RPM1, putative, expressed
LOC_Os11g35870	-1.79769e+308	0.0276036	Down	-2.5037	0.0540972	--	RWD domain containing protein, expressed
LOC_Os11g35870	1.79769e+308	0.0257001	up	1.79769e+308	0.030198	up	RWD domain containing protein, expressed
LOC_Os11g36160	-5.16428	0.00357989	Down	-1.79769e+308	0.0807259	--	receptor-like protein kinase 2 precursor, putative, expressed
LOC_Os11g36160	-1.79769e+308	0.023023	Down	-1.79769e+308	0.023023	Down	receptor-like protein kinase 2 precursor, putative, expressed
LOC_Os11g36190	4.39401	0.0170898	up	3.37864	0.0743278	--	receptor kinase, putative, expressed
LOC_Os11g36190	1.79769e+308	0.0321577	up	1.79769e+308	0.0527294	--	receptor kinase, putative, expressed
LOC_Os11g36190	3.79372	0.000167423	up	3.27031	0.0017255	up	receptor kinase, putative, expressed
LOC_Os11g36430	0.193771	0.66046	--	-1.42116	0.00753188	Down	zinc finger, C3HC4 type domain containing protein, expressed
LOC_Os11g36450	0.39897	0.655107	--	-4.27365	0.00151392	Down	OsFBO15 - F-box and other domain containing protein, expressed
LOC_Os11g36470	-4.45028	0.00419581	Down	-3.71012	0.0129881	Down	ubiquitin carboxyl-terminal hydrolase 21, putative, expressed
LOC_Os11g37230	-1.37559	0.0126048	Down	-0.496989	0.345409	--	zinc finger, C3HC4 type domain containing protein, expressed
LOC_Os11g37230	1.79769e+308	0.0190878	up	0	1	--	zinc finger, C3HC4 type domain containing protein, expressed
LOC_Os11g37560	-10.5512	0.0475702	Down	-11.5901	0.410462	--	expressed protein
LOC_Os11g37610	0.860233	0.508701	--	-4.0981	0.0184594	Down	expressed protein
LOC_Os11g37610	3.50141	0.0425561	up	-1.79769e+308	0.158655	--	expressed protein
LOC_Os11g37700	-0.257314	0.564942	--	-1.12584	0.0283641	Down	pleiotropic drug resistance protein, putative, expressed
LOC_Os11g37890	1.79769e+308	0.0692697	--	1.79769e+308	9.2e-06	up	NAD dependent epimerase/dehydratase family protein, putative, expressed
LOC_Os11g37890	-0.28277	0.49847	--	-4.89776	1.04e-08	Down	NAD dependent epimerase/dehydratase family protein, putative, expressed
LOC_Os11g37890	-0.223541	0.861117	--	-3.41553	0.030982	Down	NAD dependent epimerase/dehydratase family protein, putative, expressed
LOC_Os11g38030	-1.79769e+308	0.0317024	Down	-1.79769e+308	0.0317024	Down	CDK5RAP1, putative, expressed
LOC_Os11g39160	-0.463586	0.684103	--	2.12217	0.0284998	up	NBS-LRR disease resistance protein, putative, expressed
LOC_Os11g39190	0	1	--	1.79769e+308	0.0373818	up	NB-ARC domain containing protein, putative, expressed
LOC_Os11g39350	-3.56104	0.023755	Down	-2.4261	0.102131	--	expressed protein
LOC_Os11g39370	2.85605	0.0128863	up	-2.2138	0.192505	--	BRASSINOSTEROID INSENSITIVE 1-associated receptor kinase 1 precursor, putative, expressed
LOC_Os11g39370	0.704134	0.0336762	--	-1.09114	0.00597991	Down	BRASSINOSTEROID INSENSITIVE 1-associated receptor kinase 1 precursor, putative, expressed
LOC_Os11g39420	0	1	--	1.79769e+308	0.0478667	up	jacalin-like lectin domain containing protein, expressed
LOC_Os11g39540	0.126474	0.901554	--	-6.75097	3.75e-05	Down	14-3-3 protein, putative, expressed
LOC_Os11g39650	2.32927	0.00968078	up	-1.79769e+308	0.0363842	Down	WD domain, G-beta repeat domain containing protein, expressed
LOC_Os11g40100	-1.32509	0.315897	--	-4.52443	0.0272625	Down	GRF-interacting factor 2, putative, expressed
LOC_Os11g40140	-3.37259	8.27e-08	Down	-3.20074	1.64e-06	Down	peptidase, T1 family, putative, expressed
LOC_Os11g40140	-4.52002	6.8e-07	Down	-4.16882	5.54e-06	Down	peptidase, T1 family, putative, expressed
LOC_Os11g40140	-1.79769e+308	0.0148243	Down	-1.79769e+308	0.0148243	Down	peptidase, T1 family, putative, expressed
LOC_Os11g40570	-2.17836	0.048023	Down	-0.783668	0.427348	--	plant viral response family protein, putative, expressed
LOC_Os11g40590	0.055326	0.905338	--	-2.25339	0.000555264	Down	DUF1399 containing protein, putative, expressed
LOC_Os11g41160	0	1	--	1.79769e+308	0.00246338	up	phosphoserine phosphatase, chloroplast precursor, putative, expressed
LOC_Os11g41410	-5.40151	0.00160086	Down	-1.79769e+308	0.0586331	--	expressed protein
LOC_Os11g41600	-1.73285	0.0062684	Down	-0.467324	0.419896	--	expressed protein
LOC_Os11g41600	1.79769e+308	0.0283343	up	1.79769e+308	0.127316	--	expressed protein
LOC_Os11g41990	1.79769e+308	0.014985	up	1.79769e+308	0.00451271	up	armadillo/beta-catenin-like repeat family protein, expressed
LOC_Os11g42040	-11.661	2.89e-15	Down	-0.189089	0.669165	--	non-TIR-NBS-LRR type resistance protein, putative, expressed
LOC_Os11g42290	-3.56107	0.00964637	Down	-3.52153	0.0145735	Down	transferase family protein, putative, expressed
LOC_Os11g42510	1.79769e+308	0.00872073	up	1.79769e+308	0.0531659	--	tyrosine aminotransferase, putative, expressed
LOC_Os11g42510	-1.39379	0.121536	--	-3.54691	0.00226199	Down	tyrosine aminotransferase, putative, expressed
LOC_Os11g42510	-0.333652	0.499237	--	-1.28741	0.0247539	Down	tyrosine aminotransferase, putative, expressed
LOC_Os11g42790	0.324761	0.47532	--	-1.61731	0.00423019	Down	transporter, monovalent cation:proton antiporter-2 family, putative, expressed
LOC_Os11g42800	1.42447	0.0434897	up	0.0344442	0.966637	--	kinesin motor domain containing protein, putative, expressed
LOC_Os11g42850	-1.25479	0.304558	--	-4.13043	0.00280254	Down	expressed protein
LOC_Os11g42890	-6.20566	0.000211267	Down	-4.2259	0.00576291	Down	expressed protein
LOC_Os11g42930	-2.92234	0.0140335	Down	-3.69948	0.00338026	Down	expressed protein
LOC_Os11g42960	1.96149	0.0796873	--	2.9649	0.00685168	up	integral membrane protein TIGR01569 containing protein, expressed
LOC_Os11g43140	1.93666	0.0338721	up	0.111706	0.917374	--	expressed protein
LOC_Os11g43250	2.09756	0.0332285	up	-6.01371	0.000316455	Down	Leucine Rich Repeat family protein, expressed
LOC_Os11g43320	3.33553	0.0216226	up	1.59623	0.302955	--	NBS-LRR type disease resistance protein, putative, expressed
LOC_Os11g43700	-0.638767	0.570027	--	-1.79769e+308	0.0351047	Down	RGH1A, putative, expressed
LOC_Os11g43820	1.65403	0.0376424	up	0.242327	0.789818	--	myristoyl-acyl carrier protein thioesterase, chloroplast precursor, putative, expressed
LOC_Os11g43860	-0.395487	0.441837	--	-2.70371	0.000190812	Down	sodium/calcium exchanger protein, putative, expressed
LOC_Os11g43895	1.79769e+308	0.00325814	up	1.79769e+308	0.0289187	up	expressed protein
LOC_Os11g43895	1.79769e+308	0.015139	up	1.79769e+308	0.0670091	--	expressed protein
LOC_Os11g43895	1.79769e+308	0.000857188	up	1.79769e+308	0.0144248	up	expressed protein
LOC_Os11g43934	7.61957	0.00418101	up	-1.79769e+308	0.289107	--	pentatricopeptide, putative, expressed
LOC_Os11g43934	-2.90783	0.0244759	Down	-0.498337	0.64937	--	pentatricopeptide, putative, expressed
LOC_Os11g43970	-1.61128	0.0444083	Down	-1.54871	0.0787042	--	AAA-type ATPase family protein, putative, expressed
LOC_Os11g44380	1.79769e+308	0.0155077	up	1.79769e+308	0.000947336	up	expressed protein
LOC_Os11g44380	1.79769e+308	0.0796505	--	1.79769e+308	0.0121489	up	expressed protein
LOC_Os11g44810	1.79769e+308	0.019039	up	1.79769e+308	0.0411833	up	auxin-repressed protein, putative, expressed
LOC_Os11g44810	-1.79769e+308	0.0611358	--	-4.95602	0.0158322	Down	auxin-repressed protein, putative, expressed
LOC_Os11g45080	-1.79769e+308	0.042456	Down	-1.79769e+308	0.042456	Down	expressed protein
LOC_Os11g45540	-4.47366	0.000104822	Down	-0.419456	0.635909	--	TKL_IRAK_DUF26-lh.11 - DUF26 kinases have homology to DUF26 containing loci, expressed
LOC_Os11g45600	1.79769e+308	0.0484375	up	1.79769e+308	0.0529159	--	rust resistance protein Rp1-dp8, putative, expressed
LOC_Os11g45620	1.79769e+308	0.0454444	up	1.79769e+308	0.0440324	up	rust-resistance protein Lr21, putative, expressed
LOC_Os11g45710	1.12185	0.259044	--	-1.79769e+308	0.0390233	Down	Os11bglu36 SFR2 homologue, expressed
LOC_Os11g45710	1.79769e+308	0.028738	up	1.79769e+308	0.0684578	--	Os11bglu36 SFR2 homologue, expressed
LOC_Os11g45790	-1.20869	0.129001	--	-3.20309	0.00418096	Down	NB-ARC domain containing protein, expressed
LOC_Os11g45790	0.643362	0.516513	--	-2.92012	0.0319127	Down	NB-ARC domain containing protein, expressed
LOC_Os11g45970	1.79769e+308	0.0405765	up	1.79769e+308	0.0667403	--	NBS-LRR disease resistance protein, putative, expressed
LOC_Os11g46970	-1.79769e+308	0.00758875	Down	-1.06906	0.248704	--	receptor-like protein kinase 5 precursor, putative, expressed
LOC_Os11g46980	-1.79769e+308	0.00988088	Down	-2.08204	0.0560504	--	receptor-like protein kinase 2 precursor, putative, expressed
LOC_Os11g47290	1.88577	0.23678	--	3.77409	0.0137574	up	receptor kinase, putative, expressed
LOC_Os11g47310	1.79769e+308	0.00081704	up	1.79769e+308	0.000164024	up	receptor kinase-like protein, identical, putative, expressed
LOC_Os11g47400	7.26373	0.0075552	up	-1.11182	0.844865	--	expressed protein
LOC_Os11g47500	8.03797	1.29e-08	up	1.493	0.386228	--	glycosyl hydrolase, putative, expressed
LOC_Os11g47510	4.95887	0.000465981	up	-1.79769e+308	0.12842	--	glycosyl hydrolase, putative, expressed
LOC_Os11g47770	1.79769e+308	0.00089341	up	0	1	--	selT/selW/selH selenoprotein domain containing protein, expressed
LOC_Os11g47840	-1.24264	0.039011	Down	-0.623773	0.292567	--	OsRhmbd18 - Putative Rhomboid homologue, expressed
LOC_Os11g47930	-2.89599	0.015596	Down	-0.44909	0.664597	--	alpha-hemolysin, putative, expressed
LOC_Os11g48020	-2.93729	0.00156998	Down	-0.277612	0.67226	--	fatty acid hydroxylase, putative, expressed
LOC_Os11g24180	-1.79769e+308	0.0101631	Down	-0.403883	0.65221	--	OsSCP50 - Putative Serine Carboxypeptidase homologue, expressed
LOC_Os12g01010	5.74189	0.000388601	up	5.01365	0.00325446	up	RNA recognition motif containing protein, putative, expressed
LOC_Os12g01140	-0.58805	0.561474	--	-3.25951	0.0119777	Down	AGC_PVPK_like_kin82y.2 - ACG kinases include homologs to PKA, PKG and PKC, expressed
LOC_Os12g01150	-3.52301	0.0484494	Down	-0.220377	0.881931	--	expressed protein
LOC_Os12g01290	0	1	--	1.79769e+308	0.0325916	up	ulp1 protease family protein, putative, expressed
LOC_Os12g01350	-2.42931	0.0301432	Down	0.108848	0.898867	--	csAtPR5, putative, expressed
LOC_Os12g01360	0	1	--	1.79769e+308	0.0190687	up	expressed protein
LOC_Os12g01390	-0.269135	0.857197	--	5.89282	2.79e-07	up	clathrin heavy chain, putative, expressed
LOC_Os12g01410	2.95508	0.0908599	--	3.88956	0.0245733	up	expressed protein
LOC_Os12g01540	1.79769e+308	0.0241933	up	1.79769e+308	0.101143	--	expressed protein
LOC_Os12g01680	1.05981	0.275949	--	1.9476	0.0416991	up	macrophage migration inhibitory factor, putative, expressed
LOC_Os12g01880	1.79769e+308	0.0184139	up	1.79769e+308	0.0549294	--	expressed protein
LOC_Os12g01950	-2.77476	0.041215	Down	-0.17269	0.881897	--	expressed protein
LOC_Os12g02300	-1.13346	0.0140711	Down	-0.136634	0.75915	--	LTPL26 - Protease inhibitor/seed storage/LTP family protein precursor, expressed
LOC_Os12g02320	-4.68641	8.82e-05	Down	-4.1404	0.000430419	Down	LTPL12 - Protease inhibitor/seed storage/LTP family protein precursor, expressed
LOC_Os12g02330	-1.79769e+308	0.0228967	Down	1.52499	0.0761065	--	LTPL13 - Protease inhibitor/seed storage/LTP family protein precursor, expressed
LOC_Os12g02340	-3.1384	2.17e-10	Down	-1.79769e+308	2.71e-08	Down	LTPL14 - Protease inhibitor/seed storage/LTP family protein precursor, expressed
LOC_Os12g02340	2.69202	7.07e-05	up	3.33556	7.8e-07	up	LTPL14 - Protease inhibitor/seed storage/LTP family protein precursor, expressed
LOC_Os12g02450	-0.122965	0.908931	--	-2.7505	0.0368711	Down	WRKY64, expressed
LOC_Os12g02589	-1.9706	0.117601	--	-1.79769e+308	0.0426152	Down	hydrolase, alpha/beta fold family protein, putative, expressed
LOC_Os12g02980	-2.30091	0.000412248	Down	-0.370279	0.49882	--	nucleoside-triphosphatase, putative, expressed
LOC_Os12g03090	2.31382	0.0684829	--	2.77239	0.0314914	up	ribosomal protein, putative, expressed
LOC_Os12g03470	-1.02538	0.426029	--	-1.79769e+308	0.0471633	Down	alpha-N-arabinofuranosidase A, putative, expressed
LOC_Os12g03594	-1.79769e+308	0.0214594	Down	-0.416167	0.671547	--	OsFBX437 - F-box domain containing protein, expressed
LOC_Os12g03594	-1.79769e+308	0.0228423	Down	-0.615383	0.57521	--	OsFBX437 - F-box domain containing protein, expressed
LOC_Os12g03750	-1.79769e+308	0.023759	Down	-0.472772	0.660175	--	Leucine Rich Repeat family protein, expressed
LOC_Os12g04204	1.79769e+308	0.000146705	up	1.79769e+308	0.0325118	up	expressed protein
LOC_Os12g04220	-1.79769e+308	0.00970306	Down	-4.48463	0.00130525	Down	calcium-transporting ATPase, plasma membrane-type, putative, expressed
LOC_Os12g04440	-2.44372	0.00222545	Down	0.0984432	0.870864	--	2-isopropylmalate synthase B, putative, expressed
LOC_Os12g04650	-1.79769e+308	0.0121536	Down	-0.141476	0.874608	--	zinc finger, C3HC4 type domain containing protein, expressed
LOC_Os12g04690	3.60846	0.0196012	up	1.55769	0.346727	--	embryogenesis transmembrane protein, putative, expressed
LOC_Os12g04790	1.79769e+308	0.0026002	up	0	1	--	expressed protein
LOC_Os12g05709	4.22873	0.00502941	up	-2.59612	0.409372	--	F-box domain containing protein, expressed
LOC_Os12g05920	-1.79769e+308	0.0546372	--	-6.0406	0.00834563	Down	ZOS12-01 - C2H2 zinc finger protein, expressed
LOC_Os12g06550	0.765008	0.624726	--	5.36261	6.54e-05	up	expressed protein
LOC_Os12g06740	1.79769e+308	0.199245	--	1.79769e+308	0.0221355	up	OsFBX440 - F-box domain containing protein, expressed
LOC_Os12g06870	-1.79769e+308	0.027263	Down	-1.79769e+308	0.027263	Down	OsNucAP2 - Putative Nucleoporin Autopeptidase homologue, expressed
LOC_Os12g07010	0	1	--	1.79769e+308	0.0144006	up	ribosomal protein L3, putative, expressed
LOC_Os12g07110	2.21554	0.0545807	--	2.32221	0.0472494	up	acyl-CoA synthetase protein, putative, expressed
LOC_Os12g07280	-4.16356	0.000234293	Down	0	1	--	ZOS12-02 - C2H2 zinc finger protein, expressed
LOC_Os12g07290	-2.55167	0.0238017	Down	0	1	--	alpha-1,4-fucosyltransferase, putative, expressed
LOC_Os12g07310	2.64886	0.00175262	up	0.881921	0.361937	--	citrate-binding protein precursor, putative, expressed
LOC_Os12g07390	-1.2625	0.311869	--	-1.79769e+308	0.0367928	Down	expressed protein
LOC_Os12g07390	-0.69139	0.472193	--	-1.79769e+308	0.0176397	Down	expressed protein
LOC_Os12g07530	-1.79769e+308	0.0176286	Down	-0.230549	0.812009	--	splicing factor, putative, expressed
LOC_Os12g07780	-2.50865	0.00676774	Down	-0.556611	0.473955	--	eukaryotic aspartyl protease domain containing protein, expressed
LOC_Os12g07940	0.830447	0.596952	--	5.778	5.01e-06	up	expressed protein
LOC_Os12g07970	-0.519547	0.542753	--	-3.00909	0.00809837	Down	transporter, major facilitator family, putative, expressed
LOC_Os12g08260	-0.294425	0.491283	--	-2.75058	5.97e-06	Down	dehydrogenase E1 component domain containing protein, expressed
LOC_Os12g08260	1.79769e+308	0.0357051	up	1.79769e+308	0.430774	--	dehydrogenase E1 component domain containing protein, expressed
LOC_Os12g08260	-0.508506	0.18472	--	-1.7007	0.000201288	Down	dehydrogenase E1 component domain containing protein, expressed
LOC_Os12g08260	1.21603	0.798955	--	10.1903	0.0204982	up	dehydrogenase E1 component domain containing protein, expressed
LOC_Os12g08670	5.12883	3.17e-06	up	-1.73535	0.267162	--	C2 domain containing protein, expressed
LOC_Os12g08730	0.399526	0.716566	--	-1.79769e+308	0.0488205	Down	thioredoxin, putative, expressed
LOC_Os12g08760	1.32718	0.0242671	up	0.539103	0.406857	--	carboxyvinyl-carboxyphosphonate phosphorylmutase, putative, expressed
LOC_Os12g08770	2.72701	0.0364872	up	0.0104562	0.994616	--	photosystem I reaction center subunit N, chloroplast precursor, putative, expressed
LOC_Os12g09550	1.79769e+308	9.29e-05	up	1.79769e+308	0.0310255	up	expressed protein
LOC_Os12g09550	1.79769e+308	0.000435192	up	1.79769e+308	0.0808529	--	expressed protein
LOC_Os12g10220	1.79769e+308	0.000462627	up	1.79769e+308	0.0321219	up	expressed protein
LOC_Os12g10280	1.79769e+308	0.0434964	up	1.79769e+308	0.0903398	--	aquaporin protein, putative, expressed
LOC_Os12g10340	3.31334	0.0169167	up	-10.1434	0.948466	--	NBS-LRR type resistance protein, putative, expressed
LOC_Os12g10400	-3.1484	0.0519123	--	-3.85329	0.0330387	Down	NBS-LRR type resistance protein, putative, expressed
LOC_Os12g10660	-2.98364	0.0407079	Down	-2.1876	0.128125	--	B-box zinc finger family protein, putative, expressed
LOC_Os12g10700	-2.83758	0.00131456	Down	-0.689375	0.311986	--	expressed protein
LOC_Os12g10710	-1.33078	0.0202258	Down	-1.10938	0.0590589	--	NB-ARC domain containing protein, expressed
LOC_Os12g10740	1.79769e+308	0.049379	up	1.79769e+308	0.0374689	up	leucine-rich repeat family protein, putative, expressed
LOC_Os12g10784	1.79769e+308	0.018803	up	1.79769e+308	0.0575474	--	2-dehydro-3-deoxyphosphooctonate aldolase, putative, expressed
LOC_Os12g11680	-1.98589	0.114245	--	-2.85085	0.0322306	Down	verticillium wilt disease resistance protein precursor, putative, expressed
LOC_Os12g12090	1.79769e+308	0.049315	up	1.79769e+308	0.0768487	--	expressed protein
LOC_Os12g12110	1.79769e+308	0.00936472	up	1.79769e+308	0.0677484	--	expressed protein
LOC_Os12g12110	1.79769e+308	0.0491933	up	0	1	--	expressed protein
LOC_Os12g12110	1.79769e+308	0.0392079	up	1.79769e+308	0.113161	--	expressed protein
LOC_Os12g12130	1.79769e+308	0.00424389	up	1.79769e+308	0.0669329	--	verticillium wilt disease resistance protein, putative, expressed
LOC_Os12g12170	1.79769e+308	0.00399778	up	1.79769e+308	0.0459264	up	cytochrome b5-like Heme/Steroid binding domain containing protein, expressed
LOC_Os12g12470	1.46539	0.0474564	up	2.68769	0.000160802	up	NADP-dependent oxidoreductase, putative, expressed
LOC_Os12g12514	-1.38086	0.469881	--	5.63662	0.000103331	up	NADP-dependent oxidoreductase, putative, expressed
LOC_Os12g12580	-1.79769e+308	0.0148633	Down	-1.7727	0.112262	--	NADP-dependent oxidoreductase, putative, expressed
LOC_Os12g12514	0.344155	0.883338	--	5.43727	0.0034892	up	NADP-dependent oxidoreductase, putative, expressed
LOC_Os12g12560	3.24201	0.00169407	up	2.15646	0.0573248	--	NADP-dependent oxidoreductase, putative, expressed
LOC_Os12g12560	1.1919	0.22936	--	2.08417	0.0290304	up	NADP-dependent oxidoreductase, putative, expressed
LOC_Os12g12580	-1.79769e+308	0.0107161	Down	-2.4122	0.0374854	Down	NADP-dependent oxidoreductase, putative, expressed
LOC_Os12g12580	4.45011	2.63e-05	up	2.94538	0.0100117	up	NADP-dependent oxidoreductase, putative, expressed
LOC_Os12g12580	1.79769e+308	0.0152498	up	1.79769e+308	0.0749432	--	NADP-dependent oxidoreductase, putative, expressed
LOC_Os12g12720	-2.1523	0.110081	--	-2.97431	0.0310502	Down	jasmonate-induced protein, putative, expressed
LOC_Os12g13130	-1.79769e+308	0.00576216	Down	-0.573587	0.495226	--	ZOS12-03 - C2H2 zinc finger protein, expressed
LOC_Os12g13290	1.79769e+308	0.0275113	up	1.79769e+308	0.0952864	--	expressed protein
LOC_Os12g13290	-1.79769e+308	0.0131414	Down	-1.79769e+308	0.0131414	Down	expressed protein
LOC_Os12g13290	-2.26287	0.116237	--	-4.89459	0.0151854	Down	expressed protein
LOC_Os12g13290	1.50121	0.00283446	up	-0.306939	0.608455	--	expressed protein
[truncated: 4,943 more rows]
