# Supplementary material for: Divergent DNA methylation patterns associated with gene expression in rice cultivars with contrasting drought and salinity stress response
Source: Sci Rep. 2015 Oct 9;5:14922. doi: 10.1038/srep14922 (PMC4598828; doi:10.1038/srep14922)
Supplement: Supplementary Table S4 [file srep14922-s3.xls]

## Sheet: Sheet1
Supplementary Table S4 List of genes with methylation level correlated with differential gene expression between the rice cultivars.
Gene identifier	N22/IR64		Pokkali/IR64		Methylation status	Gene description
	Methylation level difference (%)	Differential gene expression (Log2 Fold Change)	Methylation level difference (%)	Differential gene expression (Log2 Fold Change)
LOC_Os03g52490	84.07	-4.26	--	--	Hyper	nucleic_acid_binding_protein,_putative,_expressed
LOC_Os08g43550	75.86	-1.5	--	--	Hyper	MYB_family_transcription_factor,_putative,_expressed
LOC_Os09g34214	71.83	-4.61	--	--	Hyper	UDP-glucoronosyl_and_UDP-glucosyl_transferase_domain_containing_protein,_expressed
LOC_Os03g22720	71.15	-8.92	--	--	Hyper	expressed_protein
LOC_Os03g45970	69.3	-9.16	--	--	Hyper	expressed_protein
LOC_Os03g59390	68.38	-1.05	--	--	Hyper	CAMK_CAMK_like.24_-_CAMK_includes_calcium/calmodulin_depedent_protein_kinases,_expressed
LOC_Os11g06390	68.33	-2.27	--	--	Hyper	actin,_putative,_expressed
LOC_Os02g54090	66.67	-2.85	--	--	Hyper	expressed_protein
LOC_Os11g44790	66.4	-7.66	--	--	Hyper	EAP30/Vps36_family_domain_containing_protein,_expressed
LOC_Os08g35305	64.55	-2.66	--	--	Hyper	expressed_protein
LOC_Os01g48120	64.18	-1.79	--	--	Hyper	expressed_protein
LOC_Os09g27580	64.07	-2.8	--	--	Hyper	potassium_transporter,_putative,_expressed
LOC_Os05g51420	63.33	-1.74	--	--	Hyper	hypersensitive-induced_response_protein,_putative,_expressed
LOC_Os03g05049	61.76	-1.01	--	--	Hyper	expressed_protein
LOC_Os03g27390	60.5	-1.49	--	--	Hyper	CPuORF35_-_conserved_peptide_uORF-containing_transcript,_expressed
LOC_Os07g39400	59.71	-1.61	--	--	Hyper	polyol_transporter_5,_putative,_expressed
LOC_Os04g47690	59.59	-3.82	--	--	Hyper	HMG1/2,_putative,_expressed
LOC_Os05g49940	59.51	-3.23	--	--	Hyper	expressed_protein
LOC_Os02g18810	59.5	-2.5	--	--	Hyper	pentatricopeptide,_putative,_expressed
LOC_Os11g26350	59.4	-1.35	--	--	Hyper	expressed_protein
LOC_Os10g39130	59.05	-7.62	--	--	Hyper	OsMADS56_-_MADS-box_family_gene_with_MIKCc_type-box,_expressed
LOC_Os04g33590	59	-2.92	--	--	Hyper	hydrolase,_alpha/beta_fold_family_protein,_putative,_expressed
LOC_Os06g46149	58.47	-2.54	--	--	Hyper	serine/arginine_repetitive_matrix_protein_1,_putative,_expressed
LOC_Os07g33860	58.09	-1.5	--	--	Hyper	60S_ribosomal_protein_L44,_putative,_expressed
LOC_Os07g45194	57.42	-2.06	--	--	Hyper	expressed_protein
LOC_Os07g05174	57.21	-1.18	--	--	Hyper	expressed_protein
LOC_Os11g24180	56.77	-4.22	--	--	Hyper	OsSCP50_-_Putative_Serine_Carboxypeptidase_homologue,_expressed
LOC_Os08g04830	56.03	-1.67	--	--	Hyper	expressed_protein
LOC_Os02g49332	55.79	-1.53	--	--	Hyper	CSLE2_-_cellulose_synthase-like_family_E,_expressed
LOC_Os01g53255	55.31	-1.82	--	--	Hyper	expressed_protein
LOC_Os01g01360	54.34	-4.4	--	--	Hyper	peptide_transporter_PTR2,_putative,_expressed
LOC_Os06g10850	54.27	-3.18	--	--	Hyper	lipase,_putative,_expressed
LOC_Os12g39970	53.83	-2.29	--	--	Hyper	expressed_protein
LOC_Os03g14310	53.79	-2.77	--	--	Hyper	expressed_protein
LOC_Os02g51440	53.77	-4.69	--	--	Hyper	laccase_precursor_protein,_putative,_expressed
LOC_Os03g45220	53.37	-7.93	--	--	Hyper	expressed_protein
LOC_Os06g37150	53.35	-1.85	--	--	Hyper	L-ascorbate_oxidase_precursor,_putative,_expressed
LOC_Os06g37160	53.35	-1.5	--	--	Hyper	transmembrane_9_superfamily_member,_putative,_expressed
LOC_Os11g10980	53.33	-1.3	--	--	Hyper	pyruvate_kinase,_putative,_expressed
LOC_Os09g23740	52.42	-1.69	--	--	Hyper	1-phosphatidylinositol-4-phosphate_5-kinase/_zinc_ion_binding_protein,_putative,_expressed
LOC_Os04g12900	52.27	-1.43	--	--	Hyper	glucosyltransferase,_putative,_expressed
LOC_Os07g35350	52	-4.4	--	--	Hyper	glucan_endo-1,3-beta-glucosidase_precursor,_putative,_expressed
LOC_Os04g51250	51.75	-2.89	--	--	Hyper	expressed_protein
LOC_Os01g15520	51.47	-3.04	--	--	Hyper	expressed_protein
LOC_Os05g41460	51.22	-1.26	--	--	Hyper	cysteine_proteinase_inhibitor_precursor_protein,_putative,_expressed
LOC_Os01g14610	51.15	-9.08	--	--	Hyper	PSF2_-_Putative_GINS_complex_subunit,_expressed
LOC_Os09g31490	50.65	-4.3	--	--	Hyper	reductase,_putative,_expressed
LOC_Os04g53600	50.39	-4.41	--	--	Hyper	expressed_protein
LOC_Os04g53606	50.39	-4.5	--	--	Hyper	expressed_protein
LOC_Os04g51080	50	-6.68	--	--	Hyper	scramblase,_putative,_expressed
LOC_Os02g53180	49.9	-2.55	--	--	Hyper	1-aminocyclopropane-1-carboxylate_oxidase_protein,_putative,_expressed
LOC_Os04g35790	49.63	-1.73	--	--	Hyper	GLTP_domain_containing_protein,_putative,_expressed
LOC_Os11g13810	49.55	-1.96	--	--	Hyper	non-lysosomal_glucosylceramidase,_putative,_expressed
LOC_Os05g47540	49.21	-1.73	--	--	Hyper	CPuORF26_-_conserved_peptide_uORF-containing_transcript,_expressed
LOC_Os09g27930	48.96	-7.59	--	--	Hyper	ubiquitin_fusion_protein,_putative,_expressed
LOC_Os08g04090	48.66	-2.94	--	--	Hyper	expressed_protein
LOC_Os04g37904	48.59	-2.17	--	--	Hyper	protein_phosphatase_2C,_putative,_expressed
LOC_Os06g13560	48.42	-3.17	--	--	Hyper	SAM_dependent_carboxyl_methyltransferase,_putative,_expressed
LOC_Os08g13930	48.33	-3.33	--	--	Hyper	mannose-1-phosphate_guanyltransferase,_putative,_expressed
LOC_Os07g38090	48.21	-1.64	--	--	Hyper	zinc_finger_family_protein,_putative,_expressed
LOC_Os10g36210	47.11	-4.11	--	--	Hyper	valyl-tRNA_synthetase,_putative,_expressed
LOC_Os10g25420	47.05	-2.43	--	--	Hyper	GDSL-like_lipase/acylhydrolase,_putative,_expressed
LOC_Os02g09720	47.03	-1.48	--	--	Hyper	multidrug_resistance_protein,_putative,_expressed
LOC_Os10g30090	46.94	-4.28	--	--	Hyper	amino_acid_permease,_putative,_expressed
LOC_Os08g38900	46.51	-2.56	--	--	Hyper	caffeoyl-CoA_O-methyltransferase,_putative,_expressed
LOC_Os04g55290	46.19	-1.81	--	--	Hyper	G10_protein,_putative,_expressed
LOC_Os07g47940	45.97	-1.09	--	--	Hyper	expressed_protein
LOC_Os04g27670	45.89	-2.6	--	--	Hyper	terpene_synthase_family,_metal_binding_domain_containing_protein,_expressed
LOC_Os10g05020	45.71	-3.1	--	--	Hyper	cytochrome_P450,_putative,_expressed
LOC_Os10g40200	45.69	-2.46	--	--	Hyper	aminotransferase_domain_containing_protein,_putative,_expressed
LOC_Os12g02980	45.42	-2.3	--	--	Hyper	nucleoside-triphosphatase,_putative,_expressed
LOC_Os08g30770	45.07	-1.17	--	--	Hyper	ABC_transporter,_ATP-binding_protein,_putative,_expressed
LOC_Os07g43604	44.58	-4.39	--	--	Hyper	expressed_protein
LOC_Os03g12820	44.53	-1.52	--	--	Hyper	ATP8,_putative,_expressed
LOC_Os03g13800	44.52	-3.69	--	--	Hyper	ribosomal_protein_L7Ae,_putative,_expressed
LOC_Os05g41810	44.49	-1.55	--	--	Hyper	OsDegp8_-_Putative_Deg_protease_homologue,_expressed
LOC_Os04g59440	44.41	-2.99	--	--	Hyper	chlorophyll_A-B_binding_protein,_putative,_expressed
LOC_Os05g42040	43.91	-3.07	--	--	Hyper	UDP-glucoronosyl_and_UDP-glucosyl_transferase_domain_containing_protein,_expressed
LOC_Os06g04020	43.7	-3.85	--	--	Hyper	histone_H1,_putative,_expressed
LOC_Os07g38760	43.69	-4.2	--	--	Hyper	HEAT_repeat_family_protein,_putative,_expressed
LOC_Os12g02330	43.52	-1.35	--	--	Hyper	LTPL13_-_Protease_inhibitor/seed_storage/LTP_family_protein_precursor,_expressed
LOC_Os07g04450	43.29	-2.79	--	--	Hyper	expressed_protein
LOC_Os04g52210	43.18	-8.02	--	--	Hyper	terpene_synthase,_putative,_expressed
LOC_Os05g40770	43.08	-1.01	--	--	Hyper	leucine-rich_repeat_family_protein,_putative,_expressed
LOC_Os07g04560	42.87	-3.56	--	--	Hyper	no_apical_meristem_protein,_putative,_expressed
LOC_Os08g01360	42.85	-1.38	--	--	Hyper	RING_finger_protein_13,_putative,_expressed
LOC_Os01g64960	42.01	-3.42	--	--	Hyper	chlorophyll_A-B_binding_protein,_putative,_expressed
LOC_Os03g27230	41.89	-1.26	--	--	Hyper	phospho-2-dehydro-3-deoxyheptonate_aldolase,_chloroplast_precursor,_putative,_expressed
LOC_Os02g57270	41.39	-4.8	--	--	Hyper	MYB_family_transcription_factor,_putative,_expressed
LOC_Os07g28644	41.35	-2.83	--	--	Hyper	expressed_protein
LOC_Os04g28074	41.09	-4.5	--	--	Hyper	expressed_protein
LOC_Os01g11620	40.62	-2.09	--	--	Hyper	GDSL-like_lipase/acylhydrolase,_putative,_expressed
LOC_Os08g32780	40.57	-2.15	--	--	Hyper	bifunctional_monodehydroascorbate_reductase_and_carbonic_anhydrasenectarin-3_precursor,_putative,_expressed
LOC_Os10g16640	40.44	-3.88	--	--	Hyper	expressed_protein
LOC_Os01g64170	40.41	-9.73	--	--	Hyper	glycosyl_hydrolases_family_17,_putative,_expressed
LOC_Os01g20110	40.24	-1.03	--	--	Hyper	expressed_protein
LOC_Os05g33570	40.18	-1.4	--	--	Hyper	pyruvate,_phosphate_dikinase,_chloroplast_precursor,_putative,_expressed
LOC_Os07g16950	40.16	-1.14	--	--	Hyper	Mak16_protein_domain_containing_protein,_expressed
LOC_Os01g50160	40.12	-1.52	--	--	Hyper	MDR-like_ABC_transporter,_putative,_expressed
LOC_Os03g55850	40.08	-2.32	--	--	Hyper	cold_acclimation_protein_WCOR413,_putative,_expressed
LOC_Os04g14654	40.06	-1.27	--	--	Hyper	Sec1_family_transport_protein,_putative,_expressed
LOC_Os07g07300	39.91	-2.92	--	--	Hyper	expressed_protein
LOC_Os11g04970	39.67	-2.06	--	--	Hyper	expressed_protein
LOC_Os09g27750	39.65	-1.38	--	--	Hyper	1-aminocyclopropane-1-carboxylate_oxidase_1,_putative,_expressed
LOC_Os09g04384	39.53	-7.49	--	--	Hyper	expressed_protein
LOC_Os01g34700	39.47	-6.25	--	--	Hyper	dienelactone_hydrolase_family_protein,_expressed
LOC_Os11g10320	39.43	-4.63	--	--	Hyper	expressed_protein
LOC_Os02g39570	39.39	-3.36	--	--	Hyper	ACT_domain_containing_protein,_expressed
LOC_Os07g18120	39.36	-1.55	--	--	Hyper	aldehyde_oxidase,_putative,_expressed
LOC_Os02g34560	39.34	-1.11	--	--	Hyper	plant_neutral_invertase_domain_containing_protein,_expressed
LOC_Os05g39720	39.31	-2.3	--	--	Hyper	WRKY70,_expressed
LOC_Os04g58070	39.3	-4.13	--	--	Hyper	aspartic_proteinase_nepenthesin_precursor,_putative,_expressed
LOC_Os04g58060	39.3	-2.71	--	--	Hyper	methyltransferase,_putative,_expressed
LOC_Os06g36880	39.16	-2.84	--	--	Hyper	cysteine_synthase,_putative,_expressed
LOC_Os01g47750	38.71	-1.12	--	--	Hyper	splicing_factor_U2AF_35_kDa_subunit,_putative,_expressed
LOC_Os07g39980	38.71	-1.65	--	--	Hyper	GA22009-PA,_putative,_expressed
LOC_Os04g45970	38.18	-4.52	--	--	Hyper	glutamate_dehydrogenase_protein,_putative,_expressed
LOC_Os11g25330	38.11	-2.09	--	--	Hyper	nucleoside-triphosphatase,_putative,_expressed
LOC_Os12g35360	37.97	-1.8	--	--	Hyper	vesicle_tethering_family_protein,_putative,_expressed
LOC_Os05g04190	37.94	-2.98	--	--	Hyper	growth_regulator_related_protein,_putative,_expressed
LOC_Os04g02354	37.67	-5.53	--	--	Hyper	expressed_protein
LOC_Os01g01070	37.64	-3.82	--	--	Hyper	expressed_protein
LOC_Os05g06310	37.61	-4.11	--	--	Hyper	60S_ribosomal_protein_L18-3,_putative,_expressed
LOC_Os08g29760	37.45	-2.09	--	--	Hyper	membrane_protein,_putative,_expressed
LOC_Os09g32320	37.37	-1.77	--	--	Hyper	growth_regulator_related_protein,_putative,_expressed
LOC_Os09g19970	37.33	-3.35	--	--	Hyper	expressed_protein
LOC_Os05g06690	37.32	-3.19	--	--	Hyper	HECT-domain_domain_containing_protein,_expressed
LOC_Os04g48390	37.32	-2.34	--	--	Hyper	uncharacterized_membrane_protein,_putative,_expressed
LOC_Os07g04700	37.29	-1.42	--	--	Hyper	MYB_family_transcription_factor,_putative,_expressed
LOC_Os09g11460	37.29	-1.73	--	--	Hyper	AP2_domain_containing_protein,_expressed
LOC_Os06g42560	37.28	-1.67	--	--	Hyper	tryptophan_synthase_beta_chain_2,_putative,_expressed
ChrUn.fgenesh.gene.20	37.28	-5.16	--	--	Hyper	expressed_protein
ChrUn.fgenesh.gene.83	37.27	-3.79	--	--	Hyper	expressed_protein
LOC_Os02g58650	37.14	-2.33	--	--	Hyper	expressed_protein
LOC_Os10g42220	36.94	-2.88	--	--	Hyper	enoyl-CoA_hydratase/isomerase_family_protein,_putative,_expressed
LOC_Os09g28160	36.92	-2.94	--	--	Hyper	phosphate_carrier_protein,_mitochondrial_precursor,_putative,_expressed
LOC_Os01g27630	36.84	-3.31	--	--	Hyper	glutathione_S-transferase,_putative,_expressed
LOC_Os12g20410	36.84	-4.03	--	--	Hyper	matrix_attachment_region_binding_protein,_putative,_expressed
LOC_Os10g25400	36.67	-4.22	--	--	Hyper	GDSL-like_lipase/acylhydrolase,_putative,_expressed
LOC_Os03g12890	36.61	-1.68	--	--	Hyper	aminotransferase_domain_containing_protein,_putative,_expressed
LOC_Os04g49890	36.48	-2.61	--	--	Hyper	multidrug_resistance-associated_protein,_putative,_expressed
LOC_Os04g52361	36.28	-4.74	--	--	Hyper	ribosomal_protein_S17,_putative,_expressed
LOC_Os06g28050	36.11	-1.86	--	--	Hyper	expressed_protein
LOC_Os09g38130	36.08	-1.19	--	--	Hyper	auxin_efflux_carrier_component,_putative,_expressed
LOC_Os04g10400	36.05	-1.33	--	--	Hyper	electron_transfer_flavoprotein_subunit_beta,_putative,_expressed
LOC_Os08g23810	35.94	-1.45	--	--	Hyper	enoyl-acyl-carrier-protein_reductase_NADH,_chloroplast_precursor,_expressed
LOC_Os01g16310	35.68	-2.01	--	--	Hyper	glycosyl_hydrolase,_family_31,_putative,_expressed
LOC_Os01g41430	35.52	-2.82	--	--	Hyper	UDP-glucoronosyl_and_UDP-glucosyl_transferase,_putative,_expressed
LOC_Os03g22740	35.51	-2.51	--	--	Hyper	nucleolar_protein_NOP5-1,_putative,_expressed
LOC_Os08g22864	35.46	-1.56	--	--	Hyper	sec8_exocyst_complex_component_specific_domain_containing_protein,_expressed
LOC_Os10g39140	35.17	-2.3	--	--	Hyper	flavonol_synthase/flavanone_3-hydroxylase,_putative,_expressed
LOC_Os04g52230	35.13	-1.11	--	--	Hyper	ent-kaurene_synthase,_chloroplast_precursor,_putative,_expressed
LOC_Os06g50539	35.02	-1.99	--	--	Hyper	expressed_protein
LOC_Os03g11560	35.01	-1.19	--	--	Hyper	digalactosyldiacylglycerol_synthase,_chloroplast_precursor,_putative,_expressed
LOC_Os04g42240	34.84	-5.6	--	--	Hyper	expressed_protein
LOC_Os12g21734	34.82	-6.53	--	--	Hyper	expressed_protein
LOC_Os06g07080	34.78	-1.2	--	--	Hyper	pre-mRNA-processing-splicing_factor_8,_putative,_expressed
LOC_Os05g14194	34.76	-2.86	--	--	Hyper	glyoxalase_family_protein,_putative,_expressed
LOC_Os03g07480	34.63	-1.15	--	--	Hyper	sucrose_transporter,_putativ,_expressed
LOC_Os11g03760	34.55	-2.59	--	--	Hyper	expressed_protein
LOC_Os04g01690	34.45	-4.11	--	--	Hyper	pyridoxal-dependent_decarboxylase_protein,_putative,_expressed
LOC_Os03g08020	34.37	-1.45	--	--	Hyper	elongation_factor_Tu,_putative,_expressed
LOC_Os08g28400	34.3	-2.82	--	--	Hyper	expressed_protein
LOC_Os01g03914	34.29	-1.22	--	--	Hyper	cation_efflux_family_protein,_putative,_expressed
LOC_Os08g39140	34.22	-1.97	--	--	Hyper	heat_shock_protein,_putative,_expressed
LOC_Os09g07500	34.08	-1.69	--	--	Hyper	expressed_protein
LOC_Os09g12600	33.93	-2.94	--	--	Hyper	phosphate/phosphate_translocator,_putative,_expressed
LOC_Os05g28280	33.9	-3	--	--	Hyper	peptidase,_M24_family_protein,_putative,_expressed
LOC_Os04g30490	33.87	-2.71	--	--	Hyper	MATE_efflux_family_protein,_putative,_expressed
LOC_Os10g41490	33.85	-1.49	--	--	Hyper	CAMK_CAMK_like.41_-_CAMK_includes_calcium/calmodulin_depedent_protein_kinases,_expressed
LOC_Os07g35810	33.34	-3.53	--	--	Hyper	TKL_IRAK_DUF26-ld.6_-_DUF26_kinases_have_homology_to_DUF26_containing_loci,_expressed
LOC_Os06g37364	33.33	-1.89	--	--	Hyper	cytochrome_P450,_putative,_expressed
LOC_Os09g39650	33.32	-2.07	--	--	Hyper	protein_kinase_family_protein,_putative,_expressed
LOC_Os05g02640	33.05	-1.66	--	--	Hyper	hydrolase,_NUDIX_family,_domain_containing_protein,_expressed
LOC_Os08g39840	32.95	-2.08	--	--	Hyper	lipoxygenase,_chloroplast_precursor,_putative,_expressed
LOC_Os02g52470	32.94	-3.83	--	--	Hyper	ATP-binding_domain-containing_protein,_putative,_expressed
LOC_Os07g35560	32.94	-7.22	--	--	Hyper	glucan_endo-1,3-beta-glucosidase_precursor,_putative,_expressed
LOC_Os02g01500	32.8	-1.66	--	--	Hyper	2-oxo_acid_dehydrogenases_acyltransferase_domain_containing_protein,_expressed
LOC_Os05g10620	32.77	-2.58	--	--	Hyper	no_apical_meristem_protein,_putative,_expressed
LOC_Os03g57240	32.76	-7.6	--	--	Hyper	ZOS3-19_-_C2H2_zinc_finger_protein,_expressed
LOC_Os01g39600	32.76	-4.12	--	--	Hyper	expressed_protein
LOC_Os10g01380	32.69	-9.54	--	--	Hyper	CW7,_putative,_expressed
LOC_Os01g29330	32.61	-2.32	--	--	Hyper	expressed_protein
LOC_Os01g41565	32.55	-2.79	--	--	Hyper	ATP-binding_domain-containing_protein,_putative,_expressed
LOC_Os02g10480	32.53	-3.66	--	--	Hyper	stromal_membrane-associated_protein,_putative,_expressed
LOC_Os04g48730	32.42	-2.66	--	--	Hyper	expressed_protein
LOC_Os11g03820	32.34	-1.01	--	--	Hyper	D-mannose_binding_lectin_family_protein,_expressed
LOC_Os07g04180	32.01	-3.14	--	--	Hyper	amino_acid_transporter,_putative,_expressed
LOC_Os02g02480	31.96	-2.16	--	--	Hyper	basic_helix-loop-helix_DND-binding_domain_containing_protein,_expressed
LOC_Os06g45000	31.66	-2.78	--	--	Hyper	ubiquitin-conjugating_enzyme,_putative,_expressed
LOC_Os08g14580	31.61	-1.35	--	--	Hyper	haloacid_dehalogenase-like_hydrolase_domain-containing_protein_1A,_putative,_expressed
LOC_Os08g33810	31.52	-5.37	--	--	Hyper	lipoate_protein_ligase,_putative,_expressed
LOC_Os01g68060	31.5	-1.23	--	--	Hyper	copine,_putative,_expressed
LOC_Os10g34520	31.41	-2.05	--	--	Hyper	mitosis_protein_dim1,_putative,_expressed
LOC_Os03g40100	31.38	-3.26	--	--	Hyper	ACT_domain_containing_protein,_expressed
LOC_Os06g05940	31.25	-3.27	--	--	Hyper	DTA2,_putative,_expressed
LOC_Os05g24880	31.19	-1.67	--	--	Hyper	dehydrogenase,_putative,_expressed
LOC_Os04g33420	31.1	-4.61	--	--	Hyper	DNA-binding_protein_S1FA,_putative,_expressed
LOC_Os09g15810	31.03	-1.45	--	--	Hyper	bifunctional_protein_folD,_putative,_expressed
LOC_Os12g32940	30.95	-2.01	--	--	Hyper	transporter_family_protein,_putative,_expressed
LOC_Os11g02330	30.92	-2.74	--	--	Hyper	LTPL22_-_Protease_inhibitor/seed_storage/LTP_family_protein_precursor,_expressed
LOC_Os12g38010	30.87	-1.89	--	--	Hyper	metallothionein,_putative,_expressed
LOC_Os01g25386	30.79	-2.16	--	--	Hyper	multidrug_resistance-associated_protein,_putative,_expressed
LOC_Os01g64630	30.72	-3.54	--	--	Hyper	actin,_putative,_expressed
LOC_Os08g35740	30.63	-1.26	--	--	Hyper	12-oxophytodienoate_reductase,_putative,_expressed
LOC_Os02g32030	30.55	-2.33	--	--	Hyper	elongation_factor,_putative,_expressed
LOC_Os09g31400	30.4	-3.29	--	--	Hyper	ethylene-insensitive_3,_putative,_expressed
LOC_Os05g09620	30.34	-1.99	--	--	Hyper	SCC3,_putative,_expressed
LOC_Os11g41710	30.33	-1.73	--	--	Hyper	cytochrome_P450,_putative,_expressed
LOC_Os09g18020	30.32	-3.81	--	--	Hyper	senescence-induced_receptor-like_serine/threonine-protein_kinase_precursor,_putative,_expressed
LOC_Os05g28290	30.29	-3.41	--	--	Hyper	ranBP1_domain_containing_protein,_expressed
LOC_Os05g41310	30.28	-4.03	--	--	Hyper	disease_resistance_protein_RGA2,_putative,_expressed
LOC_Os12g01530	30.13	-1.28	--	--	Hyper	ferritin-1,_chloroplast_precursor,_putative,_expressed
LOC_Os10g41380	30.08	-1.51	--	--	Hyper	expressed_protein
LOC_Os07g33997	30	-1.81	--	--	Hyper	60S_ribosomal_protein_L44,_putative,_expressed
LOC_Os05g12640	29.99	-3.45	--	--	Hyper	BURP_domain_containing_protein,_expressed
LOC_Os04g01810	29.97	-3.81	--	--	Hyper	terpene_synthase,_putative,_expressed
LOC_Os10g27230	29.97	-1.72	--	--	Hyper	endonuclease/exonuclease/phosphatase_family_domain_containing_protein,_expressed
LOC_Os09g09830	29.89	-1.35	--	--	Hyper	heavy-metal-associated_domain-containing_protein,_putative,_expressed
LOC_Os03g22670	29.86	-2.81	--	--	Hyper	triacylglycerol_Lipase,_putative,_expressed
LOC_Os05g48450	29.78	-1.13	--	--	Hyper	aminotransferase_domain_containing_protein,_putative,_expressed
LOC_Os04g01250	29.71	-2.79	--	--	Hyper	amidase_family_protein,_putative,_expressed
LOC_Os04g35940	29.69	-4.24	--	--	Hyper	OsFBX135_-_F-box_domain_containing_protein,_expressed
LOC_Os05g48240	29.63	-1.03	--	--	Hyper	dynamin_family_protein,_putative,_expressed
LOC_Os01g68720	29.36	-2.25	--	--	Hyper	keratin,_type_I_cytoskeletal_9,_putative,_expressed
LOC_Os01g68710	29.36	-1.76	--	--	Hyper	peptidyl-prolyl_cis-trans_isomerase,_FKBP-type,_putative,_expressed
LOC_Os05g05800	29.26	-4.55	--	--	Hyper	OsFBL21_-_F-box_domain_and_LRR_containing_protein,_expressed
LOC_Os03g50350	29.21	-1.45	--	--	Hyper	coatomer_alpha_subunit,_putative,_expressed
LOC_Os01g10250	29.15	-1.5	--	--	Hyper	hydrolase,_alpha/beta_fold_family_domain_containing_protein,_expressed
LOC_Os09g36200	29.14	-1.3	--	--	Hyper	senescence-inducible_chloroplast_stay-green_protein_1,_putative,_expressed
LOC_Os01g38980	29.07	-1.29	--	--	Hyper	calmodulin-binding_protein,_putative,_expressed
LOC_Os01g22630	29.02	-1.53	--	--	Hyper	ECT_protein,_putative,_expressed
LOC_Os02g09100	28.97	-5	--	--	Hyper	isoleucyl-tRNA_synthetase,_cytoplasmic,_putative,_expressed
LOC_Os03g20949	28.95	-1.53	--	--	Hyper	phospholipid-transporting_ATPase,_putative,_expressed
LOC_Os03g54900	28.81	-1.61	--	--	Hyper	phytosulfokine_receptor_precursor,_putative,_expressed
LOC_Os04g02890	28.8	-2.57	--	--	Hyper	expressed_protein
LOC_Os03g51080	28.76	-1.06	--	--	Hyper	glutamate_decarboxylase,_putative,_expressed
LOC_Os01g52470	28.75	-4.85	--	--	Hyper	elongation_factor,_putative,_expressed
LOC_Os11g14380	28.72	-3.57	--	--	Hyper	resistance_protein_LR10,_putative,_expressed
LOC_Os04g55980	28.68	-4.23	--	--	Hyper	glycine-rich_RNA-binding,_abscisic_acid-inducible_protein,_putative,_expressed
LOC_Os06g50780	28.61	-2.95	--	--	Hyper	expressed_protein
LOC_Os03g41419	28.6	-2.08	--	--	Hyper	serpin_domain_containing_protein,_putative,_expressed
LOC_Os10g40360	28.5	-1.77	--	--	Hyper	proline_oxidase,_mitochondrial_precursor,_putative,_expressed
LOC_Os04g53470	28.36	-1.13	--	--	Hyper	expressed_protein
LOC_Os07g07320	28.35	-2.85	--	--	Hyper	glutathione_S-transferase,_putative,_expressed
LOC_Os12g12580	28.33	-1.91	--	--	Hyper	NADP-dependent_oxidoreductase,_putative,_expressed
LOC_Os11g46860	28.29	-4.81	--	--	Hyper	wall-associated_receptor_kinase-like_4_precursor,_putative,_expressed
LOC_Os08g04630	28.13	-1.39	--	--	Hyper	external_NADH-ubiquinone_oxidoreductase_1,_mitochondrial_precursor,_putative,_expressed
LOC_Os05g07810	28.06	-3.6	--	--	Hyper	universal_stress_protein_domain_containing_protein,_putative,_expressed
LOC_Os01g56470	28.05	-2.31	--	--	Hyper	mal_d_1-associated_protein,_putative,_expressed
LOC_Os02g45240	27.98	-2.38	--	--	Hyper	zinc_finger_family_protein,_putative,_expressed
LOC_Os01g61880	27.98	-2.48	--	--	Hyper	respiratory_burst_oxidase,_putative,_expressed
LOC_Os02g40430	27.95	-1.37	--	--	Hyper	HEAT_repeat_family_protein,_putative,_expressed
LOC_Os12g02320	27.91	-4.69	--	--	Hyper	LTPL12_-_Protease_inhibitor/seed_storage/LTP_family_protein_precursor,_expressed
LOC_Os08g04540	27.87	-4.46	--	--	Hyper	decarboxylase,_putative,_expressed
LOC_Os12g22284	27.86	-1.13	--	--	Hyper	white-brown_complex_homolog_protein_11,_putative,_expressed
LOC_Os11g32650	27.86	-1.23	--	--	Hyper	chalcone_synthase,_putative,_expressed
LOC_Os05g23620	27.85	-1.86	--	--	Hyper	cytochrome_c1-1,_heme_protein,_mitochondrial_precursor,_putative,_expressed
LOC_Os07g47210	27.77	-4.63	--	--	Hyper	GDSL-like_lipase/acylhydrolase,_putative,_expressed
LOC_Os02g01170	27.77	-1.15	--	--	Hyper	HECT-domain_domain_containing_protein,_expressed
LOC_Os05g13580	27.73	-4.43	--	--	Hyper	OsCML18_-_Calmodulin-related_calcium_sensor_protein,_expressed
LOC_Os12g02340	27.63	-3.14	--	--	Hyper	LTPL14_-_Protease_inhibitor/seed_storage/LTP_family_protein_precursor,_expressed
LOC_Os08g30790	27.57	-1.02	--	--	Hyper	hypersensitive-induced_response_protein,_putative,_expressed
LOC_Os01g15448	27.49	-4.17	--	--	Hyper	expressed_protein
LOC_Os02g53790	27.45	-1.82	--	--	Hyper	adenylate_kinase,_putative,_expressed
LOC_Os07g31720	27.39	-1.21	--	--	Hyper	GTPase_activating_protein,_putative,_expressed
LOC_Os12g41250	27.39	-2.39	--	--	Hyper	methylcrotonoyl-CoA_carboxylase_subunit_alpha,_mitochondrial_precursor,_putative,_expressed
LOC_Os05g25350	27.33	-2.02	--	--	Hyper	TKL_IRAK_CrRLK1L-1.12_-_The_CrRLK1L-1_subfamily_has_homology_to_the_CrRLK1L_homolog,_expressed
LOC_Os05g02070	27.32	-1.04	--	--	Hyper	expressed_protein
LOC_Os07g09720	27.28	-2.36	--	--	Hyper	phosphoacetylglucosamine_mutase,_putative,_expressed
LOC_Os07g44330	27.17	-1.61	--	--	Hyper	kinase,_putative,_expressed
LOC_Os05g09380	27.15	-1.83	--	--	Hyper	AR791,_putative,_expressed
LOC_Os11g35274	27.13	-9.15	--	--	Hyper	protein_kinase_domain_containing_protein,_expressed
LOC_Os01g13100	27.11	-1.67	--	--	Hyper	KH_domain_containing_protein,_putative,_expressed
LOC_Os04g28520	27.11	-1.6	--	--	Hyper	male_sterility_protein,_putative,_expressed
LOC_Os01g47410	27.1	-10.73	--	--	Hyper	aspartic_proteinase_oryzasin-1_precursor,_putative,_expressed
LOC_Os04g48850	27.06	-3.59	--	--	Hyper	aminotransferase,_classes_I_and_II,_domain_containing_protein,_expressed
LOC_Os05g25310	27.02	-1.42	--	--	Hyper	acyl-CoA_synthetase_protein,_putative,_expressed
LOC_Os01g56800	26.9	-1.87	--	--	Hyper	MATH_domain_containing_protein,_expressed
LOC_Os11g47760	26.84	-1.04	--	--	Hyper	DnaK_family_protein,_putative,_expressed
LOC_Os03g62910	26.83	-1.84	--	--	Hyper	expressed_protein
LOC_Os08g25570	26.83	-2.37	--	--	Hyper	histone_deacetylase,_putative,_expressed
LOC_Os12g07780	26.82	-2.51	--	--	Hyper	eukaryotic_aspartyl_protease_domain_containing_protein,_expressed
LOC_Os11g18880	26.67	-1.15	--	--	Hyper	UBX_domain-containing_protein,_putative,_expressed
LOC_Os01g58280	26.67	-3.5	--	--	Hyper	OsSub8_-_Putative_Subtilisin_homologue,_expressed
LOC_Os01g58290	26.67	-1.92	--	--	Hyper	OsSub9_-_Putative_Subtilisin_homologue,_expressed
LOC_Os03g29750	26.64	-2.42	--	--	Hyper	expressed_protein
LOC_Os10g42130	26.62	-1.26	--	--	Hyper	no_apical_meristem_protein,_putative,_expressed
LOC_Os10g23310	26.62	-2.7	--	--	Hyper	transferase_family_protein,_putative,_expressed
LOC_Os01g60040	26.51	-1.34	--	--	Hyper	HEAT_repeat_family_protein,_putative,_expressed
LOC_Os10g20470	26.49	-1.69	--	--	Hyper	MATE_efflux_family_protein,_putative,_expressed
LOC_Os03g22050	26.41	-1.79	--	--	Hyper	CAMK_KIN1/SNF1/Nim1_like.16_-_CAMK_includes_calcium/calmodulin_depedent_protein_kinases,_expressed
LOC_Os02g33820	26.26	-4.73	--	--	Hyper	abscisic_stress-ripening,_putative,_expressed
LOC_Os02g53830	26.03	-2.89	--	--	Hyper	MTD1,_putative,_expressed
LOC_Os05g31230	26	-2.15	--	--	Hyper	N-acetyltransferase_ESCO1,_putative,_expressed
LOC_Os06g12580	25.98	-1.82	--	--	Hyper	pro-resilin_precursor,_putative,_expressed
LOC_Os08g33750	25.89	-7.25	--	--	Hyper	myb-like_DNA-binding_domain_containing_protein,_expressed
LOC_Os09g14610	25.89	-3.73	--	--	Hyper	DCL2,_putative,_expressed
LOC_Os03g06490	25.83	-3.62	--	--	Hyper	expressed_protein
LOC_Os07g38400	25.78	-1.71	--	--	Hyper	transporter_family_protein,_putative,_expressed
LOC_Os04g06520	25.73	-1.43	--	--	Hyper	expressed_protein
LOC_Os02g51410	25.65	-1.69	--	--	Hyper	shikimate_kinase,_putative,_expressed
LOC_Os05g25770	25.6	-1.43	--	--	Hyper	WRKY45,_expressed
LOC_Os04g54200	25.59	-1.23	--	--	Hyper	diacylglycerol_kinase,_putative,_expressed
LOC_Os10g01480	25.54	-2.05	--	--	Hyper	Inositol_1,_3,_4-trisphosphate_5/6-kinase,_putative,_expressed
LOC_Os06g02144	25.53	-2.58	--	--	Hyper	6-phosphogluconate_dehydrogenase,_decarboxylating,_putative,_expressed
LOC_Os10g23180	25.38	-2.55	--	--	Hyper	cytochrome_P450,_putative,_expressed
LOC_Os06g15360	25.38	-1.13	--	--	Hyper	RAD23_DNA_repair_protein,_putative,_expressed
LOC_Os02g17000	25.32	-4.15	--	--	Hyper	OsSub14_-_Putative_Subtilisin_homologue,_expressed
LOC_Os07g03600	25.31	-4.98	--	--	Hyper	SCP-like_extracellular_protein,_expressed
LOC_Os09g02400	25.11	-2.46	--	--	Hyper	RNA-binding_region_RNP-1,_putative,_expressed
LOC_Os10g34940	25.11	-1.8	--	--	Hyper	expressed_protein
LOC_Os02g49700	24.82	-3.92	--	--	Hyper	homeobox_associated_leucine_zipper,_putative,_expressed
LOC_Os01g05694	24.82	-3.53	--	--	Hyper	expressed_protein
LOC_Os08g08650	24.78	-1.87	--	--	Hyper	expressed_protein
LOC_Os01g53880	24.77	-1.04	--	--	Hyper	OsIAA6_-_Auxin-responsive_Aux/IAA_gene_family_member,_expressed
LOC_Os08g06040	24.71	-1.08	--	--	Hyper	60S_ribosomal_protein_L34,_putative,_expressed
LOC_Os06g37070	24.67	-2.99	--	--	Hyper	expressed_protein
LOC_Os06g15420	24.44	-1.17	--	--	Hyper	asparagine_synthetase,_putative,_expressed
LOC_Os11g34230	24.43	-1.93	--	--	Hyper	expressed_protein
LOC_Os01g35990	24.3	-6.74	--	--	Hyper	RNAse_P_Rpr2/Rpp21_subunit_domain_containing_protein,_expressed
LOC_Os05g47670	24.23	-3.14	--	--	Hyper	zinc_finger,_C3HC4_type_domain_containing_protein,_expressed
LOC_Os05g45950	24.19	-2.62	--	--	Hyper	outer_mitochondrial_membrane_porin,_putative,_expressed
LOC_Os11g02389	24.15	-1.54	--	--	Hyper	protease_inhibitor/seed_storage/LTP_family,_putative,_expressed
LOC_Os04g51680	24.08	-3.7	--	--	Hyper	expressed_protein
LOC_Os09g20240	24.04	-1.87	--	--	Hyper	DUF581_domain_containing_protein,_expressed
LOC_Os11g11940	24.03	-5.7	--	--	Hyper	MLA10,_putative,_expressed
LOC_Os09g37330	24.03	-2.56	--	--	Hyper	OsSAUR39_-_Auxin-responsive_SAUR_gene_family_member,_expressed
LOC_Os03g08900	24.01	-1.52	--	--	Hyper	MATE_efflux_family_protein,_putative,_expressed
LOC_Os06g04070	23.95	-1.27	--	--	Hyper	pyridoxal-dependent_decarboxylase_protein,_putative,_expressed
LOC_Os04g24520	23.95	-1.5	--	--	Hyper	ribosomal_protein_L51,_putative,_expressed
LOC_Os02g35490	23.92	-1.8	--	--	Hyper	MLO_domain_containing_protein,_putative,_expressed
LOC_Os03g35750	23.89	-1.1	--	--	Hyper	expressed_protein
LOC_Os03g17520	23.79	-1.44	--	--	Hyper	CDP-alcohol_phosphatidyltransferase,_putative,_expressed
LOC_Os02g02780	23.78	-7.58	--	--	Hyper	protein_kinase_family_protein,_putative,_expressed
LOC_Os02g49480	23.75	-2.85	--	--	Hyper	helix-loop-helix_DNA-binding_domain_containing_protein,_expressed
LOC_Os12g02370	23.75	-1.35	--	--	Hyper	chalcone--flavonone_isomerase,_putative,_expressed
LOC_Os05g02530	23.66	-1.47	--	--	Hyper	glutathione_S-transferase,_N-terminal_domain_containing_protein,_expressed
LOC_Os08g13690	23.6	-1.78	--	--	Hyper	60S_ribosomal_protein_L7,_putative,_expressed
LOC_Os10g07200	23.58	-1.28	--	--	Hyper	hsp20/alpha_crystallin_family_protein,_putative,_expressed
LOC_Os01g52530	23.54	-1.96	--	--	Hyper	phosphoribosyl_transferase,_putative,_expressed
LOC_Os12g13130	23.51	-1.75	--	--	Hyper	ZOS12-03_-_C2H2_zinc_finger_protein,_expressed
LOC_Os10g19140	23.48	-1.23	--	--	Hyper	cytochrome_P450_87A3,_putative,_expressed
LOC_Os01g32670	23.4	-3.63	--	--	Hyper	expressed_protein
LOC_Os01g45110	23.24	-4.14	--	--	Hyper	anthocyanin_3-O-beta-glucosyltransferase,_putative,_expressed
LOC_Os03g29910	23.21	-1.61	--	--	Hyper	expressed_protein
LOC_Os06g09610	23.21	-3.6	--	--	Hyper	peroxiredoxin,_putative,_expressed
LOC_Os04g38950	23.21	-1.35	--	--	Hyper	class_I_glutamine_amidotransferase,_putative,_expressed
LOC_Os08g32660	23.2	-3.66	--	--	Hyper	expressed_protein
LOC_Os01g55590	23.2	-1.34	--	--	Hyper	AMP-binding_enzyme,_putative,_expressed
LOC_Os03g55110	23.16	-1.47	--	--	Hyper	26S_proteasome_non-ATPase_regulatory_subunit_10,_putative,_expressed
LOC_Os02g02720	23.07	-2.14	--	--	Hyper	SNARE_domain_containing_protein,_putative,_expressed
LOC_Os08g09100	23	-1.66	--	--	Hyper	RNA_recognition_motif_containing_protein,_putative,_expressed
LOC_Os06g39344	22.92	-2.42	--	--	Hyper	enoyl-CoA_hydratase/isomerase_family_protein,_putative,_expressed
LOC_Os09g32100	22.8	-1.33	--	--	Hyper	expressed_protein
LOC_Os03g31594	22.77	-2.19	--	--	Hyper	jmjC_domain_containing_protein,_expressed
LOC_Os06g03840	22.76	-1.03	--	--	Hyper	H-BTB4_-_Bric-a-Brac,_Tramtrack,_Broad_Complex_BTB_domain_with_H_family_conserved_sequence,_expressed
LOC_Os08g10490	22.74	-4.19	--	--	Hyper	heavy_metal-associated_domain_containing_protein,_expressed
LOC_Os01g58350	22.72	-2.63	--	--	Hyper	expressed_protein
LOC_Os05g41510	22.7	-1.04	--	--	Hyper	SH2_motif,_putative,_expressed
LOC_Os05g41500	22.7	-2.69	--	--	Hyper	expressed_protein
LOC_Os07g30150	22.69	-2.73	--	--	Hyper	phosphoribosyl_transferase,_putative,_expressed
LOC_Os01g50100	22.56	-3.09	--	--	Hyper	ABC_transporter,_ATP-binding_protein,_putative,_expressed
LOC_Os09g08720	22.49	-2.73	--	--	Hyper	cinnamoyl_CoA_reductase,_putative,_expressed
LOC_Os05g07670	22.48	-1.26	--	--	Hyper	solute_carrier_family_35_member_E3,_putative,_expressed
LOC_Os03g15920	22.44	-2.48	--	--	Hyper	expressed_protein
LOC_Os01g38560	22.43	-3.38	--	--	Hyper	expressed_protein
LOC_Os08g39370	22.4	-1.53	--	--	Hyper	citrate_transporter,_putative,_expressed
LOC_Os11g10470	22.39	-3.6	--	--	Hyper	expressed_protein
LOC_Os02g50690	22.39	-3.54	--	--	Hyper	GDSL-like_lipase/acylhydrolase,_putative,_expressed
LOC_Os12g37870	22.38	-1.1	--	--	Hyper	ATP-grasp_domain_containing_protein,_expressed
LOC_Os12g38270	22.34	-2.01	--	--	Hyper	metallothionein,_putative,_expressed
LOC_Os10g31950	22.18	-1.06	--	--	Hyper	3-ketoacyl-CoA_thiolase,_peroxisomal_precursor,_putative,_expressed
LOC_Os05g28090	22.06	-2.08	--	--	Hyper	expressed_protein
LOC_Os11g12590	21.99	-2.91	--	--	Hyper	expressed_protein
LOC_Os09g34130	21.96	-1.86	--	--	Hyper	GRAM_domain_containing_protein,_expressed
LOC_Os11g33120	21.94	-1	--	--	Hyper	respiratory_burst_oxidase,_putative,_expressed
LOC_Os03g57640	21.89	-3.18	--	--	Hyper	gibberellin_receptor_GID1L2,_putative,_expressed
LOC_Os02g35950	21.87	-1.01	--	--	Hyper	RNA_recognition_motif_containing_protein,_putative,_expressed
LOC_Os05g07650	21.87	-1.55	--	--	Hyper	transmembrane_9_superfamily_member,_putative,_expressed
LOC_Os07g05700	21.86	-5.31	--	--	Hyper	expressed_protein
LOC_Os02g49780	21.7	-2.77	--	--	Hyper	expressed_protein
LOC_Os11g03794	21.7	-1.88	--	--	Hyper	WD_domain,_G-beta_repeat_domain_containing_protein,_expressed
LOC_Os12g34920	21.68	-2.34	--	--	Hyper	csAtPR5,_putative,_expressed
LOC_Os01g71720	21.64	-2.5	--	--	Hyper	amino_acid_permease_family_protein,_putative,_expressed
LOC_Os03g15370	21.63	-6.42	--	--	Hyper	ubiquitin_fusion_protein,_putative,_expressed
LOC_Os11g11970	21.57	-3.13	--	--	Hyper	expressed_protein
LOC_Os02g17380	21.56	-1.19	--	--	Hyper	EMB1303,_putative,_expressed
LOC_Os02g41650	21.45	-2.44	--	--	Hyper	phenylalanine_ammonia-lyase,_putative,_expressed
LOC_Os03g29350	21.45	-2.93	--	--	Hyper	von_Willebrand_factor_type_A_domain_containing_protein,_expressed
LOC_Os10g07470	21.39	-1.01	--	--	Hyper	ZOS10-01_-_C2H2_zinc_finger_protein,_expressed
LOC_Os05g32710	21.38	-1.96	--	--	Hyper	Alpha_amylase,_catalytic_domain_containing_protein,_expressed
LOC_Os06g30970	21.35	-1.4	--	--	Hyper	ubiquitin-conjugating_enzyme,_putative,_expressed
LOC_Os11g37230	21.31	-1.38	--	--	Hyper	zinc_finger,_C3HC4_type_domain_containing_protein,_expressed
LOC_Os06g03520	21.27	-3.18	--	--	Hyper	DUF581_domain_containing_protein,_expressed
LOC_Os05g42210	21.26	-2.06	--	--	Hyper	serine/threonine-protein_kinase_receptor_precursor,_putative,_expressed
LOC_Os05g07680	21.26	-1.48	--	--	Hyper	KIP1,_putative,_expressed
LOC_Os01g44210	21.25	-3.44	--	--	Hyper	50S_ribosomal_protein_L31,_putative,_expressed
LOC_Os12g22760	21.21	-1.28	--	--	Hyper	expressed_protein
LOC_Os05g33290	21.15	-2.85	--	--	Hyper	uncharacterized_conserved_membrane_protein_specific_to_cyanobacteria,_putative,_expressed
LOC_Os03g04930	21.13	-4.28	--	--	Hyper	expressed_protein
LOC_Os03g62340	21.03	-1.64	--	--	Hyper	protein_kinase_family_protein,_putative,_expressed
LOC_Os02g47320	21.02	-9.4	--	--	Hyper	vacuolar_ATPase_G_subunit,_putative,_expressed
LOC_Os08g01480	21.01	-2.73	--	--	Hyper	cytochrome_P450,_putative,_expressed
LOC_Os04g52730	20.96	-4.99	--	--	Hyper	NAD_dependent_epimerase/dehydratase_family_domain_containing_protein,_expressed
LOC_Os01g15029	20.77	-2.47	--	--	Hyper	expressed_protein
LOC_Os06g30130	20.76	-2.42	--	--	Hyper	cysteine-rich_receptor-like_protein_kinase_10_precursor,_putative,_expressed
LOC_Os05g40420	20.74	-2.29	--	--	Hyper	2,3-bisphosphoglycerate-independent_phosphoglycerate_mutase,_putative,_expressed
LOC_Os06g49840	20.69	-2.22	--	--	Hyper	OsMADS16_-_MADS-box_family_gene_with_MIKCc_type-box,_expressed
LOC_Os03g53770	20.69	-2.4	--	--	Hyper	RNA_recognition_motif_containing_protein,_putative,_expressed
LOC_Os03g25940	20.61	-1.36	--	--	Hyper	cystathionine_gamma-synthase,_putative,_expressed
LOC_Os04g53810	20.59	-1.73	--	--	Hyper	leucoanthocyanidin_reductase,_putative,_expressed
LOC_Os11g14910	20.56	-2.22	--	--	Hyper	NADP-dependent_oxidoreductase,_putative,_expressed
LOC_Os03g22730	20.55	-1.99	--	--	Hyper	nucleolar_protein_NOP5-1,_putative,_expressed
LOC_Os08g10250	20.53	-1.67	--	--	Hyper	SHR5-receptor-like_kinase,_putative,_expressed
LOC_Os07g13800	20.51	-8.29	--	--	Hyper	cytokinin-N-glucosyltransferase,_putative,_expressed
LOC_Os03g25960	20.48	-1.81	--	--	Hyper	RNA_recognition_motif_containing_protein,_putative,_expressed
LOC_Os06g02540	20.45	-3.76	--	--	Hyper	expressed_protein
LOC_Os11g45280	20.41	-1.17	--	--	Hyper	protein_kinase_family_protein,_putative,_expressed
LOC_Os01g58890	20.41	-1.15	--	--	Hyper	cysteine_proteinase_inhibitor_precursor_protein,_putative,_expressed
LOC_Os06g50940	20.29	-2.38	--	--	Hyper	GDSL-like_lipase/acylhydrolase,_putative,_expressed
LOC_Os02g54254	20.22	-2.09	--	--	Hyper	saccharopine_dehydrogenase,_putative,_expressed
LOC_Os03g24460	20.21	-1.21	--	--	Hyper	aminotransferase_domain_containing_protein,_putative,_expressed
LOC_Os04g52690	20.21	-2.05	--	--	Hyper	AAA_family_ATPase,_putative,_expressed
LOC_Os03g19760	20.2	-2.82	--	--	Hyper	HAD-superfamily_hydrolase,_subfamily_IA,_variant_3_containing_protein,_expressed
LOC_Os08g06140	20.15	-4.13	--	--	Hyper	no_apical_meristem_protein,_putative,_expressed
LOC_Os08g08000	20.15	-1.31	--	--	Hyper	DNA_binding_protein,_putative,_expressed
LOC_Os04g18090	20.15	-4.3	--	--	Hyper	histone_H1,_putative,_expressed
LOC_Os06g13880	20.14	-4.19	--	--	Hyper	expressed_protein
LOC_Os05g02420	20.13	-1.39	--	--	Hyper	expressed_protein
LOC_Os01g40050	20.12	-1.44	--	--	Hyper	peptidyl-prolyl_cis-trans_isomerase,_putative,_expressed
LOC_Os06g50742	20.1	-1.94	--	--	Hyper	expressed_protein
LOC_Os09g08130	20.09	-3.37	--	--	Hyper	indole-3-glycerol_phosphate_synthase,_chloroplast_precursor,_putative,_expressed
LOC_Os06g11290	20.07	-3.51	--	--	Hyper	12-oxophytodienoate_reductase,_putative,_expressed
LOC_Os11g30760	20.01	-1.16	--	--	Hyper	expressed_protein
LOC_Os06g47800	--	--	79.44	-1.37	Hyper	disease_resistance_protein_RGA3,_putative,_expressed
LOC_Os01g17214	--	--	74.57	-1.18	Hyper	major_facilitator_superfamily_antiporter,_putative,_expressed
LOC_Os06g36560	--	--	65.52	-1.35	Hyper	inositol_oxygenase,_putative,_expressed
LOC_Os01g36820	--	--	64.08	-1.6	Hyper	expressed_protein
LOC_Os12g35350	--	--	58.29	-3.92	Hyper	kelch_repeat_protein,_putative,_expressed
LOC_Os02g21190	--	--	56.57	-4.6	Hyper	expressed_protein
LOC_Os04g40330	--	--	54.66	-9.92	Hyper	OsFBX141_-_F-box_domain_containing_protein,_expressed
LOC_Os07g07709	--	--	52.3	-2.52	Hyper	ribosomal_protein_S13p/S18e,_putative,_expressed
LOC_Os08g31700	--	--	52.16	-4.05	Hyper	UNE2,_putative,_expressed
LOC_Os01g02960	--	--	51.87	-1.97	Hyper	expressed_protein
LOC_Os04g36570	--	--	50.91	-1.33	Hyper	expressed_protein
LOC_Os03g01360	--	--	50.74	-2.85	Hyper	expressed_protein
LOC_Os03g17410	--	--	49.73	-10.25	Hyper	expressed_protein
LOC_Os09g20030	--	--	48.79	-1.03	Hyper	disease_resistance_RPP13-like_protein_1,_putative,_expressed
LOC_Os06g01210	--	--	48.72	-3.05	Hyper	plastocyanin,_chloroplast_precursor,_putative,_expressed
LOC_Os11g35710	--	--	48.69	-4.77	Hyper	cycloartenol_synthase,_putative,_expressed
LOC_Os02g12480	--	--	46.68	-3.68	Hyper	expressed_protein
LOC_Os08g39640	--	--	46.55	-1.78	Hyper	cytochrome_P450,_putative,_expressed
LOC_Os07g03730	--	--	45.99	-6.37	Hyper	SCP-like_extracellular_protein,_expressed
LOC_Os06g25294	--	--	45.94	-1.8	Hyper	60S_ribosomal_protein_L18a-1,_putative,_expressed
LOC_Os01g39060	--	--	45.68	-4.97	Hyper	expressed_protein
LOC_Os11g37970	--	--	45.59	-1.98	Hyper	WIP5_-_Wound-induced_protein_precursor,_expressed
LOC_Os07g47140	--	--	45.2	-2.79	Hyper	CCT/B-box_zinc_finger_protein,_putative,_expressed
LOC_Os03g37010	--	--	44.29	-4.29	Hyper	glycosyltransferase,_putative,_expressed
LOC_Os02g07760	--	--	43.73	-1.05	Hyper	aldehyde_dehydrogenase,_putative,_expressed
LOC_Os02g55689	--	--	43.44	-2.54	Hyper	expressed_protein
LOC_Os08g42400	--	--	42.97	-2.13	Hyper	no_apical_meristem_protein,_putative,_expressed
LOC_Os12g19381	--	--	41.24	-1.11	Hyper	ribulose_bisphosphate_carboxylase_small_chain,_chloroplast_precursor,_putative,_expressed
LOC_Os08g38210	--	--	40.82	-3.02	Hyper	transcription_factor_BIM2,_putative,_expressed
LOC_Os04g08390	--	--	39.72	-1.79	Hyper	Leucine_Rich_Repeat_family_protein,_expressed
LOC_Os06g24870	--	--	38.27	-1.6	Hyper	bromodomain_domain_containing_protein,_expressed
LOC_Os12g35580	--	--	38.09	-3.46	Hyper	riboflavin_synthase_alpha_chain,_putative,_expressed
LOC_Os02g04760	--	--	36.8	-4.52	Hyper	cycloartenol_synthase,_putative,_expressed
LOC_Os12g16350	--	--	36.73	-2.59	Hyper	enoyl-CoA_hydratase/isomerase_family_protein,_putative,_expressed
LOC_Os06g28060	--	--	36.72	-2.78	Hyper	ATP-binding_region,_ATPase-like_domain_containing_protein,_expressed
LOC_Os08g40250	--	--	36.67	-1.69	Hyper	expressed_protein
LOC_Os11g41130	--	--	36.55	-6.69	Hyper	vacuolar_protein_sorting-associated_protein_26,_putative,_expressed
LOC_Os10g22570	--	--	36.42	-2.96	Hyper	cellulase,_putative,_expressed
LOC_Os02g12870	--	--	35.54	-2.18	Hyper	expressed_protein
LOC_Os01g25189	--	--	35.37	-3.3	Hyper	delta14-sterol_reductase,_putative,_expressed
LOC_Os11g14900	--	--	34.91	-7.2	Hyper	thiol_protease_SEN102_precursor,_putative,_expressed
LOC_Os06g23870	--	--	34.89	-4.85	Hyper	acyl-CoA_dehydrogenase_domain_protein,_putative,_expressed
LOC_Os03g28330	--	--	34.85	-2.47	Hyper	sucrose_synthase,_putative,_expressed
LOC_Os12g01590	--	--	34.58	-6.16	Hyper	expressed_protein
LOC_Os03g50310	--	--	34.58	-1.33	Hyper	CCT/B-box_zinc_finger_protein,_putative,_expressed
LOC_Os01g38970	--	--	34.12	-1.95	Hyper	carbamoyl-phosphate_synthase_large_chain,_putative,_expressed
LOC_Os09g10930	--	--	34.02	-1	Hyper	gamma_response_I_protein,_putative,_expressed
LOC_Os07g35940	--	--	33.94	-4.59	Hyper	beta-amylase,_putative,_expressed
LOC_Os02g13110	--	--	33.33	-1.53	Hyper	serine/threonine_protein_phosphatase_2A_55_kDa_regulatory_subunit_B,_putative,_expressed
LOC_Os07g35750	--	--	33.05	-2.7	Hyper	TKL_IRAK_DUF26-ld.3_-_DUF26_kinases_have_homology_to_DUF26_containing_loci,_expressed
LOC_Os04g26910	--	--	32.89	-3.85	Hyper	oxidoreductase,_aldo/keto_reductase_family_protein,_putative,_expressed
LOC_Os11g02520	--	--	32.81	-2.93	Hyper	WRKY104,_expressed
LOC_Os04g41640	--	--	32.45	-3.27	Hyper	HEV2_-_Hevein_family_protein_precursor,_expressed
LOC_Os01g70520	--	--	32.35	-1.3	Hyper	Os1bglu5_-_beta-glucosidase_homologue,_similar_to_G._max_isohydroxyurate_hydrolase,_expressed
LOC_Os05g07690	--	--	32.21	-3.16	Hyper	thioredoxin,_putative,_expressed
LOC_Os03g01520	--	--	32.2	-4.97	Hyper	expressed_protein
LOC_Os01g41810	--	--	32.06	-1.99	Hyper	cytochrome_P450_72A1,_putative,_expressed
LOC_Os04g34270	--	--	31.85	-5.51	Hyper	serine/threonine-protein_kinase_receptor_precursor,_putative,_expressed
LOC_Os01g45040	--	--	31.76	-2.33	Hyper	Leucine_rich_repeat_N-terminal_domain_containing_protein,_putative,_expressed
LOC_Os11g10770	--	--	31.76	-2.97	Hyper	disease_resistance_protein_RGA3,_putative,_expressed
LOC_Os05g09440	--	--	31.74	-2.08	Hyper	NADP-dependent_malic_enzyme,_chloroplast_precursor,_putative,_expressed
LOC_Os01g51880	--	--	31.03	-2.47	Hyper	expressed_protein
LOC_Os07g07250	--	--	30.51	-2.58	Hyper	eukaryotic_translation_initiation_factor_3_subunit_E,_putative,_expressed
LOC_Os04g41680	--	--	29.81	-2.96	Hyper	CHIT3_-_Chitinase_family_protein_precursor,_expressed
LOC_Os01g49219	--	--	29.41	-1.05	Hyper	expressed_protein
LOC_Os03g14980	--	--	29.35	-1.8	Hyper	lissencephaly_type-1-like_homology_motif,_putative,_expressed
LOC_Os02g38430	--	--	28.75	-1.43	Hyper	steroid_nuclear_receptor,_ligand-binding,_putative,_expressed
LOC_Os10g42410	--	--	28.71	-2.56	Hyper	zinc-binding_protein,_putative,_expressed
LOC_Os03g29760	--	--	28.5	-2.1	Hyper	nuclear_transcription_factor_Y_subunit,_putative,_expressed
LOC_Os10g42110	--	--	28.47	-2.63	Hyper	protein_kinase_family_protein,_putative,_expressed
LOC_Os02g10310	--	--	28.23	-1.03	Hyper	fumarylacetoacetase,_putative,_expressed
LOC_Os06g51390	--	--	27.95	-1.83	Hyper	expressed_protein
LOC_Os08g14195	--	--	27.91	-9.31	Hyper	expressed_protein
LOC_Os10g37210	--	--	27.84	-1.02	Hyper	FAD_dependent_oxidoreductase_domain_containing_protein,_expressed
LOC_Os09g38350	--	--	27.65	-3.15	Hyper	AMP-binding_domain_containing_protein,_expressed
LOC_Os08g37700	--	--	27.61	-3.01	Hyper	RNA_recognition_motif_containing_protein,_putative,_expressed
LOC_Os03g55570	--	--	27.43	-1.2	Hyper	upstream_activation_factor_subunit_spp27,_putative,_expressed
LOC_Os02g06584	--	--	27.06	-2.14	Hyper	zinc_finger_C-x8-C-x5-C-x3-H_type_family_protein,_expressed
LOC_Os06g06760	--	--	27.04	-3.16	Hyper	protein_kinase,_putative,_expressed
LOC_Os06g35165	--	--	27	-3.87	Hyper	expressed_protein
LOC_Os02g15440	--	--	26.82	-4.43	Hyper	hypothetical_protein
LOC_Os04g38530	--	--	26.4	-3.6	Hyper	aldose_1-epimerase,_putative,_expressed
LOC_Os05g23470	--	--	26.27	-3.14	Hyper	AN1-like_zinc_finger_domain_containing_protein,_expressed
LOC_Os04g45834	--	--	26.17	-3.57	Hyper	DUF584_domain_containing_protein,_putative,_expressed
LOC_Os09g14670	--	--	26.07	-2.02	Hyper	phosphoenolpyruvate_carboxylase,_putative,_expressed
LOC_Os08g04350	--	--	25.94	-5.05	Hyper	plastocyanin-like_domain_containing_protein,_putative,_expressed
LOC_Os11g42510	--	--	25.88	-3.55	Hyper	tyrosine_aminotransferase,_putative,_expressed
LOC_Os04g26920	--	--	25.84	-2.33	Hyper	oxidoreductase,_aldo/keto_reductase_family_protein,_putative,_expressed
LOC_Os06g43550	--	--	24.95	-1.32	Hyper	expressed_protein
LOC_Os09g36680	--	--	24.89	-4.83	Hyper	ribonuclease_T2_family_domain_containing_protein,_expressed
LOC_Os11g33330	--	--	24.85	-2.28	Hyper	peptidase,_M24_family_protein,_putative,_expressed
LOC_Os01g42234	--	--	24.6	-1.69	Hyper	amino_acid_permease_family_protein,_putative,_expressed
LOC_Os10g33040	--	--	24.28	-1.64	Hyper	receptor-like_protein_kinase_precursor,_putative,_expressed
LOC_Os06g09370	--	--	24.11	-1.76	Hyper	PTF1,_putative,_expressed
LOC_Os03g36110	--	--	23.77	-4.68	Hyper	expressed_protein
LOC_Os06g09850	--	--	23.71	-2.22	Hyper	25.3_kDa_vesicle_transport_protein,_putative,_expressed
LOC_Os08g43040	--	--	23.65	-2.83	Hyper	transferase_family_protein,_putative,_expressed
LOC_Os07g38280	--	--	23.64	-1.56	Hyper	insulin-degrading_enzyme,_putative,_expressed
LOC_Os12g17090	--	--	23.39	-1.56	Hyper	stripe_rust_resistance_protein_Yr10,_putative,_expressed
LOC_Os11g10760	--	--	23.32	-2.85	Hyper	NBS-LRR_disease_resistance_protein,_putative,_expressed
LOC_Os07g06740	--	--	23.3	-2.13	Hyper	CAMK_CAMK_like.31_-_CAMK_includes_calcium/calmodulin_depedent_protein_kinases,_expressed
LOC_Os02g28720	--	--	23.26	-9.89	Hyper	spotted_leaf_11,_putative,_expressed
LOC_Os05g15040	--	--	22.97	-3.75	Hyper	NB-ARC_domain_containing_protein,_expressed
LOC_Os06g35814	--	--	22.7	-1.49	Hyper	ras-related_protein,_putative,_expressed
LOC_Os10g14180	--	--	22.69	-3.14	Hyper	expressed_protein
LOC_Os01g71270	--	--	22.21	-2.27	Hyper	eukaryotic_peptide_chain_release_factor_subunit_1-1,_putative,_expressed
LOC_Os10g30610	--	--	22.14	-1.06	Hyper	white-brown_complex_homolog_protein,_putative,_expressed
LOC_Os08g03840	--	--	21.88	-2.58	Hyper	expressed_protein
LOC_Os03g22620	--	--	21.87	-2.13	Hyper	terpene_synthase_family,_metal_binding_domain_containing_protein,_expressed
LOC_Os12g13440	--	--	21.68	-1.36	Hyper	phosphatidylinositol-4-phosphate_5-Kinase,_putative,_expressed
LOC_Os01g67370	--	--	21.64	-3.33	Hyper	expressed_protein
LOC_Os04g41570	--	--	21.55	-1.72	Hyper	ethylene-responsive_protein_related,_putative,_expressed
LOC_Os03g51030	--	--	21.3	-6.41	Hyper	phytochrome_A,_putative,_expressed
LOC_Os03g08070	--	--	21.28	-1.31	Hyper	copper-transporting_ATPase_PAA1,_putative,_expressed
LOC_Os11g37740	--	--	21.26	-2.25	Hyper	stripe_rust_resistance_protein_Yr10,_putative,_expressed
LOC_Os06g47580	--	--	21.23	-1.32	Hyper	REV1,_putative,_expressed
LOC_Os01g58690	--	--	21.17	-1.22	Hyper	endonuclease/exonuclease/phosphatase_family_domain_containing_protein,_expressed
LOC_Os08g29720	--	--	21.16	-1.45	Hyper	mitochondrial_carrier_protein,_putative,_expressed
LOC_Os03g06580	--	--	21.16	-2.4	Hyper	MTN26L2_-_MtN26_family_protein_precursor,_expressed
LOC_Os01g08000	--	--	21.08	-5.24	Hyper	fibronectin_type_3_and_ankyrin_repeat_domains_1_protein,_putative,_expressed
LOC_Os07g41340	--	--	20.84	-2.26	Hyper	B12D_protein,_putative,_expressed
LOC_Os08g14200	--	--	20.56	-4.78	Hyper	glycosyl_hydrolases_family_16,_putative,_expressed
LOC_Os04g38450	--	--	20.49	-3.17	Hyper	gamma-glutamyltranspeptidase_1_precursor,_putative,_expressed
LOC_Os01g69850	--	--	20.35	-1.44	Hyper	OsMADS65_-_MADS-box_family_gene_with_MIKC*_type-box,_expressed
LOC_Os02g43330	--	--	20.33	-2.93	Hyper	homeobox_associated_leucine_zipper,_putative,_expressed
LOC_Os08g04500	--	--	20.11	-4.75	Hyper	terpene_synthase,_putative,_expressed
LOC_Os01g02020	--	--	20.07	-1.08	Hyper	acetyl-CoA_acetyltransferase,_cytosolic,_putative,_expressed
LOC_Os05g23340	92.67	-2.19	53.06	-6.1	Hyper	expressed_protein
LOC_Os05g11810	79.81	-8.1	31.03	-8.74	Hyper	gibberellin_2-beta-dioxygenase_1,_putative,_expressed
LOC_Os01g59300	79.68	-1.95	58.33	-1.95	Hyper	expressed_protein
LOC_Os06g07923	74.24	-5.36	26.09	-7.37	Hyper	expressed_protein
LOC_Os02g42810	70.91	-6.09	46.38	-6.93	Hyper	oxidoreductase,_short_chain_dehydrogenase/reductase_family_domain_containing_protein,_expressed
LOC_Os05g01330	66	-8.87	32.52	-1.93	Hyper	expressed_protein
LOC_Os10g18090	65.19	-4.04	35.95	-4.04	Hyper	expressed_protein
LOC_Os12g15590	60.34	-1.09	53.93	-2.4	Hyper	heat_shock_protein_DnaJ,_putative,_expressed
LOC_Os07g03030	58.43	-4.12	49.88	-2.27	Hyper	expressed_protein
LOC_Os06g04399	56.89	-2.6	27.14	-4.43	Hyper	hypersensitive-induced_reaction_protein_4,_putative,_expressed
LOC_Os08g08655	55.83	-10.61	52.79	-3.44	Hyper	expressed_protein
LOC_Os12g26290	55.77	-1.62	24.54	-1.01	Hyper	alpha-DOX2,_putative,_expressed
LOC_Os10g13850	54.43	-2.95	20.01	-2.96	Hyper	POEI17_-_Pollen_Ole_e_I_allergen_and_extensin_family_protein_precursor,_expressed
LOC_Os11g28990	54.32	-1.51	21.21	-1.91	Hyper	TBC_domain_containing_protein,_expressed
LOC_Os09g24900	53.18	-4.86	68.56	-1.72	Hyper	methyltransferase,_putative,_expressed
LOC_Os07g04500	51.67	-3.88	47.75	-5.89	Hyper	expressed_protein
LOC_Os05g33560	50	-4.65	27.13	-4.65	Hyper	expressed_protein
LOC_Os06g39110	49.88	-7.15	47.06	-3.62	Hyper	expressed_protein
LOC_Os05g40910	49	-2.28	40.95	-7.01	Hyper	expressed_protein
LOC_Os11g11240	47.37	-6.2	32.17	-5.18	Hyper	expressed_protein
LOC_Os01g73530	47.2	-5.14	42.25	-1.81	Hyper	ABC_transporter,_ATP-binding_protein,_putative,_expressed
LOC_Os04g27340	45.3	-1.75	24.31	-1.65	Hyper	terpene_synthase,_putative,_expressed
LOC_Os04g12970	44.96	-6.63	25.83	-2.22	Hyper	UDP-glucoronosyl/UDP-glucosyl_transferase,_putative,_expressed
LOC_Os01g09370	44.73	-5.07	40.38	-7.81	Hyper	ankyrin_repeat_domain-containing_protein_28,_putative,_expressed
LOC_Os09g20284	44.33	-3.77	33.97	-4.26	Hyper	amine_oxidase,_flavin-containing,_domain_containing_protein,_expressed
LOC_Os04g13210	44.2	-1.4	20.14	-1.39	Hyper	multidrug_resistance-associated_protein,_putative,_expressed
LOC_Os11g16320	44.08	-2.43	27.55	-1.61	Hyper	expressed_protein
LOC_Os12g02660	43.57	-4.92	39.36	-3.33	Hyper	expressed_protein
LOC_Os09g35550	43.02	-4.36	31.56	-4.36	Hyper	hypothetical_protein
LOC_Os05g13970	42.91	-3.04	21.85	-4.51	Hyper	phosphorylase_domain_containing_protein,_putative,_expressed
LOC_Os09g07510	42.72	-7.01	50.19	-5.36	Hyper	HEAT_repeat_family_protein,_putative,_expressed
LOC_Os01g24710	41.36	-3.22	27.62	-2.76	Hyper	jacalin-like_lectin_domain_containing_protein,_expressed
LOC_Os02g05790	41.2	-1.49	31.55	-1.74	Hyper	expressed_protein
LOC_Os11g31950	40.62	-3.98	42.42	-2.98	Hyper	expressed_protein
ChrUn.fgenesh.gene.24	40	-1.12	29.09	-1.12	Hyper	hypothetical_protein
LOC_Os01g52110	38.43	-3.38	29.42	-11.14	Hyper	RING_finger_and_CHY_zinc_finger_domain-containing_protein_1,_putative,_expressed
LOC_Os08g41210	38.32	-1.92	21.36	-7.49	Hyper	expressed_protein
LOC_Os03g26630	38.15	-1.62	30.19	-2.7	Hyper	SAP_domain_containing_protein,_expressed
LOC_Os04g32660	37.65	-1.59	34.04	-2.04	Hyper	cytochrome_b-c1_complex_subunit_Rieske,_mitochondrial_precursor,_putative,_expressed
LOC_Os05g49300	36.43	-2.28	31.55	-2.28	Hyper	iron-sulfur_cluster_assembly_enzyme_ISCU,_mitochondrial_precursor,_putative,_expressed
LOC_Os04g06590	36.34	-2.22	35.45	-1.48	Hyper	expressed_protein
LOC_Os10g02490	35.66	-2.02	22.55	-1.68	Hyper	oxidoreductase,_aldo/keto_reductase_family_protein,_putative,_expressed
LOC_Os03g15720	35.45	-4	24.72	-2.81	Hyper	expressed_protein
LOC_Os02g32520	35.4	-1.22	25.26	-1.21	Hyper	ERD1_protein,_chloroplast_precursor,_putative,_expressed
LOC_Os02g13790	34.99	-5.55	38.16	-2.07	Hyper	expressed_protein
LOC_Os09g35560	34.84	-2.95	34.53	-2.95	Hyper	expressed_protein
LOC_Os01g01925	34.67	-4.69	39.34	-3.53	Hyper	expressed_protein
LOC_Os03g07880	34.25	-1.25	23.05	-2.99	Hyper	nuclear_transcription_factor_Y_subunit,_putative,_expressed
LOC_Os05g01470	34.18	-1.12	26.72	-1.1	Hyper	methionine_S-methyltransferase,_putative,_expressed
LOC_Os01g57073	33.62	-2.89	62.09	-1.31	Hyper	insulin-degrading_enzyme,_putative,_expressed
LOC_Os04g10924	33.61	-3.64	22.14	-3.18	Hyper	expressed_protein
LOC_Os09g24370	33.4	-5.39	26.3	-3.64	Hyper	expressed_protein
LOC_Os02g06480	33.14	-1.75	44.19	-3.16	Hyper	SCO1_protein_homolog,_mitochondrial_precursor,_putative,_expressed
LOC_Os07g10670	32.97	-3.14	27.22	-8.99	Hyper	expressed_protein
LOC_Os03g43930	32.66	-5.68	29.91	-2.02	Hyper	START_domain_containing_protein,_expressed
LOC_Os01g57340	32.17	-2.08	25.05	-5.7	Hyper	rp1,_putative,_expressed
LOC_Os08g07774	31.73	-9.07	27.13	-1.94	Hyper	disease_resistance_protein_RPM1,_putative,_expressed
LOC_Os02g38840	30.79	-2.51	33.51	-4.21	Hyper	glucose-6-phosphate_1-dehydrogenase,_cytoplasmic_isoform,_putative,_expressed
LOC_Os01g16260	30.29	-9.12	29.72	-2.75	Hyper	major_facilitator_superfamily_antiporter,_putative,_expressed
LOC_Os05g24550	29.39	-1.05	38.24	-1.37	Hyper	Papain_family_cysteine_protease_domain_containing_protein,_expressed
LOC_Os02g03070	29.19	-3.44	27.08	-2.05	Hyper	SSE1,_putative,_expressed
LOC_Os11g31640	29.1	-2.88	25.56	-3.31	Hyper	serine_palmitoyltransferase_2,_putative,_expressed
LOC_Os05g22960	28.41	-4.03	24.89	-4.05	Hyper	expressed_protein
LOC_Os01g42520	27.94	-1.11	20.9	-1.11	Hyper	expressed_protein
LOC_Os02g57430	27.57	-3.6	20.79	-1.45	Hyper	DNL_zinc_finger_domain_containing_protein,_putative,_expressed
LOC_Os10g33660	27.54	-2.3	32.54	-1.61	Hyper	SNF7_domain_containing_protein,_putative,_expressed
LOC_Os06g12630	27.16	-6.1	31.11	-3.06	Hyper	glutathione_S-transferase,_N-terminal_domain_containing_protein,_expressed
LOC_Os02g37690	27.1	-2.11	23.14	-2.11	Hyper	UDP-glucoronosyl_and_UDP-glucosyl_transferase,_putative,_expressed
LOC_Os02g48560	26.84	-5.53	27.54	-2.59	Hyper	fatty_acid_desaturase,_putative,_expressed
LOC_Os01g13090	26.68	-3.84	30.68	-2.15	Hyper	nucleic_acid_binding_protein,_putative,_expressed
LOC_Os06g50450	26.63	-2.52	25.7	-2	Hyper	expressed_protein
LOC_Os07g08340	26.39	-10.24	29.3	-1.32	Hyper	pyruvate_kinase,_putative,_expressed
LOC_Os09g04810	26.13	-2.21	21.99	-1.31	Hyper	myosin_heavy_chain-related,_putative,_expressed
LOC_Os10g24000	25.74	-7.51	36.83	-9.39	Hyper	expressed_protein
LOC_Os01g61060	25.68	-1.1	23.75	-3.62	Hyper	SAG20,_putative,_expressed
LOC_Os04g32560	24.95	-1.44	29.85	-4.17	Hyper	ATP-dependent_Clp_protease_ATP-binding_subunit_clpA_homolog_CD4B,chloroplast_precursor,_putative,_expressed
LOC_Os05g10670	24.19	-3.17	27.87	-1.46	Hyper	zinc_finger_CCCH_type_family_protein,_putative,_expressed
LOC_Os09g36370	24.19	-1.69	20.42	-2.57	Hyper	ER_lumen_protein_retaining_receptor_containing_protein,_expressed
LOC_Os07g01904	23.73	-2.35	20.93	-2.35	Hyper	expressed_protein
LOC_Os02g17350	23.68	-6.19	36.23	-1.84	Hyper	VHS_and_GAT_domain_containing_protein,_expressed
LOC_Os08g12830	23.37	-1.13	39.15	-1.35	Hyper	cytidylyltransferase_domain_containing_protein,_expressed
LOC_Os10g17770	23.33	-1.99	20.33	-8.46	Hyper	chromo_domain-containing_protein_LHP1,_putative,_expressed
LOC_Os08g41810	23.23	-4.56	21.63	-4.56	Hyper	ribosomal_protein_L22,_putative,_expressed
LOC_Os08g10290	22.33	-3.31	32.94	-3.55	Hyper	SHR5-receptor-like_kinase,_putative,_expressed
LOC_Os04g37670	22.17	-2.3	20.27	-1.26	Hyper	steroid_nuclear_receptor,_ligand-binding,_putative,_expressed
LOC_Os08g35190	22.09	-3.47	37.05	-3.47	Hyper	auxin-repressed_protein,_putative,_expressed
LOC_Os02g44630	21.47	-1.87	31.69	-1.43	Hyper	aquaporin_protein,_putative,_expressed
LOC_Os04g27250	21.3	-1.03	49.39	-1.03	Hyper	expressed_protein
LOC_Os03g27019	21.3	-1.17	23.26	-1.09	Hyper	expressed_protein
LOC_Os04g01710	20.68	-2.83	42.12	-5.58	Hyper	cysteine_proteinase_At4g11310_precursor,_putative,_expressed
LOC_Os04g41640	-77.59	2.5	--	--	Hypo	HEV2_-_Hevein_family_protein_precursor,_expressed
LOC_Os01g03020	-76	2.62	--	--	Hypo	tRNA_synthetase_class_I,_putative,_expressed
LOC_Os02g55670	-75.73	2.05	--	--	Hypo	expressed_protein
LOC_Os03g48970	-74.93	2.91	--	--	Hypo	nuclear_transcription_factor_Y_subunit,_putative,_expressed
LOC_Os08g30719	-72.73	1.16	--	--	Hypo	expressed_protein
LOC_Os01g16180	-72.02	1.22	--	--	Hypo	MT-A70_domain_containing_protein,_expressed
LOC_Os06g42060	-68.15	2.42	--	--	Hypo	expressed_protein
LOC_Os07g15130	-64.94	1.28	--	--	Hypo	expressed_protein
LOC_Os08g33680	-64.54	1.4	--	--	Hypo	YGL010w,_putative,_expressed
LOC_Os09g34070	-64.38	3.44	--	--	Hypo	RNA_recognition_motif_containing_protein,_expressed
LOC_Os01g15029	-62.7	2.62	--	--	Hypo	expressed_protein
LOC_Os08g10400	-62.44	6.85	--	--	Hypo	expressed_protein
LOC_Os08g05440	-59.24	1.12	--	--	Hypo	NB-ARC_domain_containing_protein,_expressed
LOC_Os08g13469	-58	2.6	--	--	Hypo	expressed_protein
LOC_Os04g48484	-57.12	2.06	--	--	Hypo	expressed_protein
LOC_Os10g38110	-56.92	2.84	--	--	Hypo	cytochrome_P450,_putative,_expressed
LOC_Os04g33260	-56.52	1.49	--	--	Hypo	expressed_protein
LOC_Os04g02530	-55.88	5.22	--	--	Hypo	expressed_protein
LOC_Os07g30790	-54.59	1.14	--	--	Hypo	ubiquinol-cytochrome_C_chaperone_family_protein,_putative,_expressed
LOC_Os03g27350	-53.81	1.56	--	--	Hypo	cysteine_protease_ATG4,_putative,_expressed
LOC_Os11g09979	-53.33	2.68	--	--	Hypo	expressed_protein
LOC_Os11g29490	-53.03	3.03	--	--	Hypo	plasma_membrane_ATPase,_putative,_expressed
LOC_Os09g06464	-52.49	2.23	--	--	Hypo	CCT/B-box_zinc_finger_protein,_putative,_expressed
LOC_Os11g15000	-52.4	2.88	--	--	Hypo	expressed_protein
LOC_Os01g01080	-51.68	2.78	--	--	Hypo	decarboxylase,_putative,_expressed
LOC_Os07g07250	-50.3	2.2	--	--	Hypo	eukaryotic_translation_initiation_factor_3_subunit_E,_putative,_expressed
LOC_Os10g39510	-50	1.05	--	--	Hypo	expressed_protein
LOC_Os02g11859	-48.94	6.45	--	--	Hypo	expressed_protein
LOC_Os01g54980	-48.45	1.99	--	--	Hypo	expressed_protein
LOC_Os01g31360	-48.2	2.55	--	--	Hypo	expressed_protein
LOC_Os08g06040	-47.62	3.15	--	--	Hypo	60S_ribosomal_protein_L34,_putative,_expressed
LOC_Os01g05540	-47.36	3.65	--	--	Hypo	expressed_protein
LOC_Os11g43250	-47.14	2.1	--	--	Hypo	Leucine_Rich_Repeat_family_protein,_expressed
LOC_Os05g31660	-46.94	3.15	--	--	Hypo	expressed_protein
LOC_Os01g26070	-46.89	3.3	--	--	Hypo	expressed_protein
LOC_Os08g13130	-46.67	1.32	--	--	Hypo	expressed_protein
LOC_Os07g01904	-46.5	1.79	--	--	Hypo	expressed_protein
LOC_Os03g59290	-45.43	5.46	--	--	Hypo	C-methyltransferase,_putative,_expressed
LOC_Os09g36680	-45.36	3.2	--	--	Hypo	ribonuclease_T2_family_domain_containing_protein,_expressed
LOC_Os01g25920	-45	1.82	--	--	Hypo	expressed_protein
LOC_Os02g53420	-44.15	7.65	--	--	Hypo	DnaK_family_protein,_putative,_expressed
LOC_Os09g27660	-43.81	1.75	--	--	Hypo	OsFBO21_-_F-box_and_other_domain_containing_protein,_expressed
LOC_Os05g34170	-43.38	6.33	--	--	Hypo	tubulin/FtsZ_domain_containing_protein,_putative,_expressed
LOC_Os01g53220	-43.24	4.42	--	--	Hypo	HSF-type_DNA-binding_domain_containing_protein,_expressed
LOC_Os01g49470	-42.91	2.8	--	--	Hypo	E3_ubiquitin_ligase,_putative,_expressed
LOC_Os12g03320	-42.29	2.06	--	--	Hypo	expressed_protein
LOC_Os04g59200	-41.78	2.33	--	--	Hypo	peroxidase_precursor,_putative,_expressed
LOC_Os01g54480	-41.69	10.65	--	--	Hypo	serine/threonine_protein_kinase,_putative,_expressed
LOC_Os07g12390	-41.21	1.18	--	--	Hypo	expressed_protein
LOC_Os12g16350	-40.91	1.32	--	--	Hypo	enoyl-CoA_hydratase/isomerase_family_protein,_putative,_expressed
LOC_Os08g01514	-40.74	1.9	--	--	Hypo	expressed_protein
LOC_Os08g07340	-40.18	1.28	--	--	Hypo	mla1,_putative,_expressed
LOC_Os06g51524	-39.94	2.11	--	--	Hypo	expressed_protein
LOC_Os07g13980	-39.68	2.18	--	--	Hypo	glucose-1-phosphate_adenylyltransferase_large_subunit,_putative,_expressed
LOC_Os01g52110	-39.52	2.16	--	--	Hypo	RING_finger_and_CHY_zinc_finger_domain-containing_protein_1,_putative,_expressed
LOC_Os12g03200	-38.81	2.82	--	--	Hypo	MATE_efflux_family_protein,_putative,_expressed
LOC_Os07g12770	-38.58	1.44	--	--	Hypo	transmembrane_amino_acid_transporter_protein,_putative,_expressed
LOC_Os05g08420	-38.45	1.72	--	--	Hypo	expressed_protein
LOC_Os04g55270	-38.26	2.23	--	--	Hypo	expressed_protein
LOC_Os01g50849	-37.6	2.14	--	--	Hypo	expressed_protein
LOC_Os03g63010	-37.3	1.41	--	--	Hypo	plastid_terminal_oxidase,_putative,_expressed
LOC_Os01g46720	-36.86	3.34	--	--	Hypo	expressed_protein
LOC_Os02g13304	-36.75	1.29	--	--	Hypo	expressed_protein
LOC_Os01g53020	-36.64	1.88	--	--	Hypo	heat_shock_protein_DnaJ,_putative,_expressed
LOC_Os11g36190	-36.54	3.79	--	--	Hypo	receptor_kinase,_putative,_expressed
LOC_Os08g38880	-36.34	2.39	--	--	Hypo	WD-40_repeat_family_protein,_putative,_expressed
LOC_Os03g29184	-36.23	4.79	--	--	Hypo	expressed_protein
LOC_Os01g64560	-36.12	2.19	--	--	Hypo	helix-loop-helix_DNA-binding_protein,_putative,_expressed
LOC_Os01g44170	-35.88	3.16	--	--	Hypo	expressed_protein
LOC_Os04g58280	-35.71	2.96	--	--	Hypo	stem-specific_protein_TSJT1,_putative,_expressed
LOC_Os12g15505	-35.53	2.68	--	--	Hypo	expressed_protein
LOC_Os05g10670	-35.22	2.04	--	--	Hypo	zinc_finger_CCCH_type_family_protein,_putative,_expressed
LOC_Os12g15510	-35.03	1.62	--	--	Hypo	expressed_protein
LOC_Os10g38630	-34.71	4.03	--	--	Hypo	glutathione_S-transferase,_putative,_expressed
LOC_Os07g27810	-34.62	1.7	--	--	Hypo	fiber_protein_Fb34,_putative,_expressed
LOC_Os01g13210	-34.29	1.76	--	--	Hypo	salt_stress_root_protein_RS1,_putative,_expressed
LOC_Os10g28210	-33.9	1.25	--	--	Hypo	plant-specific_domain_TIGR01615_family_protein,_expressed
LOC_Os01g25540	-33.83	3.7	--	--	Hypo	RALFL6_-_Rapid_ALkalinization_Factor_RALF_family_protein_precursor,_expressed
LOC_Os04g58730	-33.46	1.8	--	--	Hypo	AT_hook_motif_domain_containing_protein,_expressed
LOC_Os08g10290	-33.42	2.23	--	--	Hypo	SHR5-receptor-like_kinase,_putative,_expressed
LOC_Os07g09000	-33.36	4.31	--	--	Hypo	WD_domain,_G-beta_repeat_domain_containing_protein,_expressed
LOC_Os02g20980	-33.18	4.65	--	--	Hypo	expressed_protein
LOC_Os09g36700	-33.18	4.97	--	--	Hypo	ribonuclease_T2_family_domain_containing_protein,_expressed
LOC_Os04g39814	-33.13	3.36	--	--	Hypo	Os4bglu9_-_beta-glucosidase_homologue,_similar_to_Os4Bglu12_exoglucanase/beta-glucosidase,_expressed
LOC_Os04g31210	-32.86	3.79	--	--	Hypo	bile_acid_sodium_symporter_family_protein,_putative,_expressed
LOC_Os01g02570	-32.71	2.51	--	--	Hypo	protein_kinase_domain_containing_protein,_expressed
LOC_Os07g46660	-32.7	3.44	--	--	Hypo	ubiquitin_carboxyl-terminal_hydrolase_domain_containing_protein,_expressed
LOC_Os04g31000	-32.58	2.6	--	--	Hypo	methyltransferase_domain_containing_protein,_expressed
LOC_Os12g28015	-32.48	3.81	--	--	Hypo	expressed_protein
LOC_Os05g12300	-32.39	1.42	--	--	Hypo	expressed_protein
LOC_Os10g20630	-31.93	1	--	--	Hypo	vacuolar-sorting_receptor_precursor,_putative,_expressed
LOC_Os02g12480	-31.8	5.11	--	--	Hypo	expressed_protein
LOC_Os05g24650	-31.75	1.56	--	--	Hypo	DUF567_domain_containing_protein,_putative,_expressed
LOC_Os03g61560	-31.73	1.95	--	--	Hypo	expressed_protein
LOC_Os08g10510	-31.53	1.76	--	--	Hypo	aminotransferase,_putative,_expressed
LOC_Os06g46930	-31.46	5.4	--	--	Hypo	ribosomal_protein_L24,_putative,_expressed
LOC_Os03g08020	-31.21	4.21	--	--	Hypo	elongation_factor_Tu,_putative,_expressed
LOC_Os01g04030	-31.2	7.53	--	--	Hypo	signal_peptidase_complex_subunit_3,_putative,_expressed
LOC_Os03g56140	-31.18	1.16	--	--	Hypo	homeobox_protein_rough_sheath_1,_putative,_expressed
LOC_Os04g52260	-31.07	6.74	--	--	Hypo	LTPL124_-_Protease_inhibitor/seed_storage/LTP_family_protein_precursor,_expressed
LOC_Os03g26870	-30.82	2.54	--	--	Hypo	WD-40_repeat_family_protein,_putative,_expressed
LOC_Os08g44810	-30.82	4.08	--	--	Hypo	lactate/malate_dehydrogenase,_putative,_expressed
LOC_Os10g40520	-30.81	1.67	--	--	Hypo	LTPL145_-_Protease_inhibitor/seed_storage/LTP_family_protein_precursor,_expressed
LOC_Os04g55290	-30.66	3.1	--	--	Hypo	G10_protein,_putative,_expressed
LOC_Os10g33270	-30.62	2.79	--	--	Hypo	cyanate_hydratase,_putative,_expressed
LOC_Os07g33270	-30.61	2.73	--	--	Hypo	DUF584_domain_containing_protein,_putative,_expressed
LOC_Os03g58960	-30.47	4.36	--	--	Hypo	DHHC_zinc_finger_domain_containing_protein,_expressed
LOC_Os01g67054	-30.46	4.5	--	--	Hypo	calreticulin_precursor_protein,_putative,_expressed
LOC_Os07g33300	-30.16	5.52	--	--	Hypo	expressed_protein
LOC_Os01g05080	-30.15	1.96	--	--	Hypo	thylakoid_lumenal_protein,_putative,_expressed
LOC_Os01g05090	-30.15	6.66	--	--	Hypo	expressed_protein
LOC_Os05g06160	-29.87	1.3	--	--	Hypo	trehalose_phosphatase,_putative,_expressed
LOC_Os09g30400	-29.57	2.12	--	--	Hypo	WRKY90,_expressed
LOC_Os03g15040	-29.47	4.19	--	--	Hypo	FAR1_family_protein,_expressed
LOC_Os05g40420	-29.45	2.97	--	--	Hypo	2,3-bisphosphoglycerate-independent_phosphoglycerate_mutase,_putative,_expressed
LOC_Os11g07640	-29.09	3.33	--	--	Hypo	expressed_protein
LOC_Os07g13834	-28.84	2.58	--	--	Hypo	expressed_protein
LOC_Os12g35610	-28.83	2.45	--	--	Hypo	respiratory_burst_oxidase,_putative,_expressed
LOC_Os04g52440	-28.77	3.46	--	--	Hypo	aminotransferase,_putative,_expressed
LOC_Os04g48710	-28.69	3.23	--	--	Hypo	expressed_protein
LOC_Os03g62060	-28.66	3.21	--	--	Hypo	hydrolase,_putative,_expressed
LOC_Os01g16330	-28.49	2.49	--	--	Hypo	OsRhmbd2_-_Putative_Rhomboid_homologue,_expressed
LOC_Os02g57910	-28.34	1.34	--	--	Hypo	OsFBX73_-_F-box_domain_containing_protein,_expressed
LOC_Os06g17130	-28.32	1.24	--	--	Hypo	expressed_protein
LOC_Os02g48790	-27.95	1.64	--	--	Hypo	AML1,_putative,_expressed
LOC_Os12g38051	-27.66	1.47	--	--	Hypo	metallothionein,_putative,_expressed
LOC_Os06g46149	-27.55	2.81	--	--	Hypo	serine/arginine_repetitive_matrix_protein_1,_putative,_expressed
LOC_Os04g43390	-27.26	4.81	--	--	Hypo	Os4bglu16_-_monolignol_beta-glucoside_homologue,_expressed
LOC_Os04g21350	-27.22	4.62	--	--	Hypo	flowering_promoting_factor-like_1,_putative,_expressed
LOC_Os05g27780	-27.2	2.19	--	--	Hypo	expressed_protein
LOC_Os06g27800	-27.02	1.43	--	--	Hypo	tm-1GCR237_protein,_putative,_expressed
LOC_Os11g43895	-26.96	2.09	--	--	Hypo	expressed_protein
LOC_Os09g37000	-26.74	3.31	--	--	Hypo	26S_proteasome_non-ATPase_regulatory_subunit_3,_putative,_expressed
LOC_Os02g38820	-26.73	1.9	--	--	Hypo	expressed_protein
LOC_Os12g12514	-26.64	2.78	--	--	Hypo	NADP-dependent_oxidoreductase,_putative,_expressed
LOC_Os03g05290	-26.48	1.58	--	--	Hypo	aquaporin_protein,_putative,_expressed
LOC_Os12g24020	-26.42	5.65	--	--	Hypo	rhodanese-like_domain_containing_protein,_putative,_expressed
LOC_Os03g22790	-26.12	3.61	--	--	Hypo	beta-amylase,_putative,_expressed
LOC_Os12g42980	-26	4.17	--	--	Hypo	cysteine_synthase,_putative,_expressed
LOC_Os07g36220	-25.92	1.94	--	--	Hypo	expressed_protein
LOC_Os02g10690	-25.92	1.26	--	--	Hypo	targeting_protein_for_Xklp2,_putative,_expressed
LOC_Os01g08600	-25.9	1.53	--	--	Hypo	expressed_protein
LOC_Os02g20360	-25.85	1.71	--	--	Hypo	tyrosine_aminotransferase,_putative,_expressed
LOC_Os02g55770	-25.78	3.12	--	--	Hypo	expressed_protein
LOC_Os12g37650	-25.62	2.77	--	--	Hypo	DUF538_domain_containing_protein,_putative,_expressed
LOC_Os09g31430	-25.55	4.07	--	--	Hypo	Os9bglu30_-_beta-glucosidase,_similar_to_Os4bglu12_exoglucanase,_expressed
LOC_Os03g37864	-25.31	1.53	--	--	Hypo	expressed_protein
LOC_Os12g10784	-25.25	1.15	--	--	Hypo	2-dehydro-3-deoxyphosphooctonate_aldolase,_putative,_expressed
LOC_Os03g55110	-24.97	5.67	--	--	Hypo	26S_proteasome_non-ATPase_regulatory_subunit_10,_putative,_expressed
LOC_Os06g37224	-24.73	2.56	--	--	Hypo	cytochrome_P450,_putative,_expressed
LOC_Os12g43410	-24.65	2.9	--	--	Hypo	thaumatin,_putative,_expressed
LOC_Os12g01880	-24.21	1.5	--	--	Hypo	expressed_protein
LOC_Os05g02220	-23.86	1.85	--	--	Hypo	ACT_domain_containing_protein,_expressed
LOC_Os11g13890	-23.84	1.96	--	--	Hypo	chlorophyll_A-B_binding_protein,_putative,_expressed
LOC_Os08g09690	-23.81	2.55	--	--	Hypo	nuclear_transcription_factor_Y_subunit,_putative,_expressed
LOC_Os07g39400	-23.68	1.79	--	--	Hypo	polyol_transporter_5,_putative,_expressed
LOC_Os03g22620	-23.62	3.51	--	--	Hypo	terpene_synthase_family,_metal_binding_domain_containing_protein,_expressed
LOC_Os12g13290	-23.41	1.5	--	--	Hypo	expressed_protein
LOC_Os07g13234	-23.38	2.77	--	--	Hypo	expressed_protein
LOC_Os06g45850	-23.32	3.58	--	--	Hypo	OTU-like_cysteine_protease_family_protein,_putative,_expressed
LOC_Os08g39350	-23.31	3.44	--	--	Hypo	glycerophosphoryl_diester_phosphodiesterase_family_protein,_putative,_expressed
LOC_Os01g44220	-23.3	1.37	--	--	Hypo	glucose-1-phosphate_adenylyltransferase_large_subunit,_chloroplast_precursor,_putative,_expressed
LOC_Os06g40415	-23.27	6.29	--	--	Hypo	expressed_protein
LOC_Os02g49700	-23.23	1.12	--	--	Hypo	homeobox_associated_leucine_zipper,_putative,_expressed
LOC_Os12g02830	-23.23	2.97	--	--	Hypo	SNF7_domain_containing_protein,_putative,_expressed
LOC_Os03g14050	-23.21	1.23	--	--	Hypo	thaumatin-like_protein_1_precursor,_putative,_expressed
LOC_Os02g49510	-23.07	1.9	--	--	Hypo	amino_acid_transporter,_putative,_expressed
LOC_Os08g39300	-23.03	1.88	--	--	Hypo	aminotransferase,_putative,_expressed
LOC_Os04g47590	-22.82	2.14	--	--	Hypo	niemann-Pick_C1_protein_precursor,_putative,_expressed
LOC_Os03g50490	-22.74	5.15	--	--	Hypo	glutamine_synthetase,_catalytic_domain_containing_protein,_expressed
LOC_Os05g01050	-22.51	1.27	--	--	Hypo	DNA-binding_protein-related,_putative,_expressed
LOC_Os04g36050	-22.5	1.31	--	--	Hypo	cleft_lip_and_palate_transmembrane_protein_1,_putative,_expressed
LOC_Os01g14932	-22.37	10.2	--	--	Hypo	NAK-like_ser/thr_protein_kinase,_putative,_expressed
LOC_Os12g35790	-22.36	3.26	--	--	Hypo	expressed_protein
LOC_Os04g35010	-22.22	4.2	--	--	Hypo	helix-loop-helix_DNA-binding_domain_containing_protein,_expressed
LOC_Os12g37510	-22.14	2.52	--	--	Hypo	UDP-glucoronosyl_and_UDP-glucosyl_transferase_domain_containing_protein,_expressed
LOC_Os11g29700	-22.11	1.59	--	--	Hypo	expressed_protein
LOC_Os02g55689	-22.11	1.58	--	--	Hypo	expressed_protein
LOC_Os03g31730	-22.01	2.5	--	--	Hypo	expressed_protein
LOC_Os07g38960	-21.99	5.6	--	--	Hypo	chlorophyll_A-B_binding_protein,_putative,_expressed
LOC_Os01g71114	-21.73	1.3	--	--	Hypo	disease_resistance_protein_RGA4,_putative,_expressed
LOC_Os11g02379	-21.71	5.32	--	--	Hypo	LTPL6_-_Protease_inhibitor/seed_storage/LTP_family_protein_precursor,_expressed
LOC_Os08g10490	-21.67	2.58	--	--	Hypo	heavy_metal-associated_domain_containing_protein,_expressed
LOC_Os03g04710	-21.61	3.58	--	--	Hypo	expressed_protein
LOC_Os09g33930	-21.58	3.88	--	--	Hypo	farnesyltransferase/geranylgeranyltransferase_type-1_subunitalpha,_putative,_expressed
LOC_Os05g05600	-21.57	2.22	--	--	Hypo	ATA15_protein,_putative,_expressed
LOC_Os01g64700	-21.48	2.13	--	--	Hypo	OsFBT3_-_F-box_and_tubby_domain_containing_protein,_expressed
LOC_Os06g07780	-21.42	2.32	--	--	Hypo	vesicle-associated_membrane_protein,_putative,_expressed
LOC_Os12g39970	-21.41	1.16	--	--	Hypo	expressed_protein
LOC_Os01g45040	-21.31	1.8	--	--	Hypo	Leucine_rich_repeat_N-terminal_domain_containing_protein,_putative,_expressed
LOC_Os04g32850	-21.26	1.99	--	--	Hypo	basic_proline-rich_protein,_putative,_expressed
LOC_Os05g12410	-21.23	3.34	--	--	Hypo	BURP_domain_containing_protein,_expressed
LOC_Os06g12630	-21.07	1.28	--	--	Hypo	glutathione_S-transferase,_N-terminal_domain_containing_protein,_expressed
LOC_Os03g59264	-20.9	3	--	--	Hypo	calreticulin_family_protein,_expressed
LOC_Os07g15440	-20.89	1.69	--	--	Hypo	alanyl-tRNA_synthetase_family_protein,_expressed
LOC_Os07g06644	-20.82	1.81	--	--	Hypo	expressed_protein
LOC_Os05g39770	-20.74	1.13	--	--	Hypo	aminotransferase,_putative,_expressed
LOC_Os05g06630	-20.62	2.76	--	--	Hypo	expressed_protein
LOC_Os04g30740	-20.61	1.95	--	--	Hypo	mitochondrial_import_inner_membrane_translocase_subunit_Tim17,_putative,_expressed
LOC_Os03g22730	-20.42	1.35	--	--	Hypo	nucleolar_protein_NOP5-1,_putative,_expressed
LOC_Os04g55500	-20.37	2.03	--	--	Hypo	expressed_protein
LOC_Os07g01960	-20.34	10.8	--	--	Hypo	hypothetical_protein
LOC_Os04g03810	-20.26	1.84	--	--	Hypo	OsSub38_-_Putative_Subtilisin_homologue,_expressed
LOC_Os04g47520	-20.12	1.51	--	--	Hypo	growth_regulator_related_protein,_putative,_expressed
LOC_Os04g08800	--	--	-77.23	5.78	Hypo	expressed_protein
LOC_Os07g45430	--	--	-72.67	5.26	Hypo	expressed_protein
LOC_Os01g62740	--	--	-70.75	5	Hypo	expressed_protein
LOC_Os01g62750	--	--	-70.75	7.08	Hypo	expressed_protein
LOC_Os01g67200	--	--	-63.11	5.53	Hypo	ribosomal_protein_L13_family_protein,_putative,_expressed
LOC_Os02g19700	--	--	-53.04	1.09	Hypo	hypothetical_protein
LOC_Os04g43110	--	--	-52.43	7.12	Hypo	hypothetical_protein
LOC_Os08g23440	--	--	-52	3.34	Hypo	amino_acid_permease_family_protein,_putative,_expressed
LOC_Os06g09090	--	--	-51.56	2.35	Hypo	glutamate_receptor_2.8_precursor,_putative,_expressed
LOC_Os08g27490	--	--	-50.61	5.4	Hypo	expressed_protein
LOC_Os04g41570	--	--	-47.91	2.38	Hypo	ethylene-responsive_protein_related,_putative,_expressed
LOC_Os09g07380	--	--	-47.82	2.18	Hypo	frigida,_putative,_expressed
LOC_Os06g18010	--	--	-47.13	4.5	Hypo	UDP-glucoronosyl_and_UDP-glucosyl_transferase_domain_containing_protein,_expressed
LOC_Os04g33880	--	--	-46.12	1.28	Hypo	HVA22,_putative,_expressed
LOC_Os02g13510	--	--	-45.56	4.87	Hypo	receptor-like_protein_kinase_5_precursor,_putative,_expressed
LOC_Os01g40420	--	--	-44.6	1.13	Hypo	CBS_domain_containing_membrane_protein,_putative,_expressed
LOC_Os01g61814	--	--	-43.19	2.03	Hypo	40S_ribosomal_protein_S23,_putative,_expressed
LOC_Os06g08041	--	--	-40.86	1.04	Hypo	iron/ascorbate-dependent_oxidoreductase,_putative,_expressed
LOC_Os01g45274	--	--	-40.57	3.61	Hypo	carbonic_anhydrase,_chloroplast_precursor,_putative,_expressed
LOC_Os06g15730	--	--	-39.67	3.06	Hypo	expressed_protein
LOC_Os03g13210	--	--	-39.4	1.65	Hypo	peroxidase_precursor,_putative,_expressed
LOC_Os08g42320	--	--	-38.83	4.33	Hypo	expressed_protein
LOC_Os10g08474	--	--	-37.98	2.52	Hypo	cytochrome_P450,_putative,_expressed
LOC_Os07g10660	--	--	-37.25	4.55	Hypo	ribosomal_protein,_putative,_expressed
LOC_Os07g40640	--	--	-36.32	1.66	Hypo	expressed_protein
LOC_Os12g19381	--	--	-35.85	3.02	Hypo	ribulose_bisphosphate_carboxylase_small_chain,_chloroplast_precursor,_putative,_expressed
LOC_Os06g16030	--	--	-35.04	3.74	Hypo	amidase_family_protein,_putative,_expressed
LOC_Os12g07500	--	--	-34.44	4.6	Hypo	csAtPR5,_putative,_expressed
LOC_Os01g73604	--	--	-34.29	2.35	Hypo	LSM_domain_containing_protein,_expressed
LOC_Os01g71330	--	--	-34.11	2.04	Hypo	expressed_protein
LOC_Os06g28820	--	--	-34.07	7.98	Hypo	cycloartenol_synthase,_putative,_expressed
LOC_Os08g05280	--	--	-33.85	2.34	Hypo	oxidoreductase_family,_NAD-binding_Rossmann_fold_containing_protein,_expressed
LOC_Os07g43950	--	--	-32.92	1.53	Hypo	RNA_recognition_motif_containing_protein,_putative,_expressed
LOC_Os12g02320	--	--	-31.97	6.02	Hypo	LTPL12_-_Protease_inhibitor/seed_storage/LTP_family_protein_precursor,_expressed
LOC_Os02g38430	--	--	-31.96	1.74	Hypo	steroid_nuclear_receptor,_ligand-binding,_putative,_expressed
LOC_Os02g06480	--	--	-31.73	2.13	Hypo	SCO1_protein_homolog,_mitochondrial_precursor,_putative,_expressed
LOC_Os03g01600	--	--	-31.58	2.27	Hypo	aminotransferase_domain_containing_protein,_putative,_expressed
LOC_Os11g14220	--	--	-31.26	8.06	Hypo	tubulin/FtsZ_domain_containing_protein,_putative,_expressed
LOC_Os02g30810	--	--	-31.16	3.31	Hypo	OsSAUR10_-_Auxin-responsive_SAUR_gene_family_member,_expressed
LOC_Os04g18090	--	--	-31.08	4.98	Hypo	histone_H1,_putative,_expressed
LOC_Os04g07830	--	--	-30.49	4.02	Hypo	expressed_protein
LOC_Os04g53600	--	--	-30.26	2.47	Hypo	expressed_protein
LOC_Os12g12850	--	--	-30	1.03	Hypo	ATP-dependent_Clp_protease_ATP-binding_subunit_clpA_homolog,chloroplast_precursor,_putative,_expressed
LOC_Os12g14440	--	--	-29.97	2.13	Hypo	Jacalin-like_lectin_domain_containing_protein,_putative,_expressed
LOC_Os10g36690	--	--	-29.27	2.41	Hypo	dehydration_response_related_protein,_putative,_expressed
LOC_Os07g31300	--	--	-27.98	8.05	Hypo	ATP_synthase_delta_chain,_mitochondrial_precursor,_putative,_expressed
LOC_Os12g07830	--	--	-27.69	3.23	Hypo	OsAPx5_-_Stromal_Ascorbate_Peroxidase_encoding_gene_5,8,_expressed
LOC_Os10g33770	--	--	-27.5	2.09	Hypo	importin-beta_N-terminal_domain_containing_protein,_expressed
LOC_Os10g04700	--	--	-27.01	1.02	Hypo	OsFBX361_-_F-box_domain_containing_protein,_expressed
LOC_Os11g47310	--	--	-26.75	1.44	Hypo	receptor_kinase-like_protein,_identical,_putative,_expressed
LOC_Os03g53860	--	--	-26.63	1.68	Hypo	periplasmic_beta-glucosidase_precursor,_putative,_expressed
LOC_Os03g48300	--	--	-26.59	2.37	Hypo	histidine_acid_phosphatase,_putative,_expressed
LOC_Os10g05069	--	--	-26.46	2.07	Hypo	lysosomal_alpha-mannosidase_precursor,_putative,_expressed
LOC_Os03g62910	--	--	-26.1	1.62	Hypo	expressed_protein
LOC_Os02g42350	--	--	-26.01	2.3	Hypo	nitrilase,_putative,_expressed
LOC_Os05g23470	--	--	-25.93	1.94	Hypo	AN1-like_zinc_finger_domain_containing_protein,_expressed
LOC_Os09g36130	--	--	-24.98	3.43	Hypo	expressed_protein
LOC_Os05g03934	--	--	-24.88	3.3	Hypo	expressed_protein
LOC_Os12g01680	--	--	-24.79	1.95	Hypo	macrophage_migration_inhibitory_factor,_putative,_expressed
LOC_Os04g24180	--	--	-24.6	1.01	Hypo	heat_shock_protein_binding_protein,_putative,_expressed
LOC_Os06g11280	--	--	-24.5	2.86	Hypo	12-oxophytodienoate_reductase,_putative,_expressed
LOC_Os09g26420	--	--	-24.44	1.16	Hypo	AP2_domain_containing_protein,_expressed
LOC_Os02g01230	--	--	-24.41	1.97	Hypo	ribosomal_protein,_putative,_expressed
LOC_Os12g02330	--	--	-24.19	3.07	Hypo	LTPL13_-_Protease_inhibitor/seed_storage/LTP_family_protein_precursor,_expressed
LOC_Os06g39120	--	--	-24.15	4.89	Hypo	expressed_protein
LOC_Os01g61580	--	--	-23.87	2.81	Hypo	selT-like_protein_precursor,_putative,_expressed
LOC_Os03g60620	--	--	-23.53	1.34	Hypo	DnaK_family_protein,_putative,_expressed
LOC_Os03g29190	--	--	-22.68	1.26	Hypo	PDI,_putative,_expressed
LOC_Os11g11390	--	--	-22.63	5.04	Hypo	ribosomal_protein,_putative,_expressed
LOC_Os06g48700	--	--	-22.43	3.61	Hypo	DNA_binding_protein,_putative,_expressed
LOC_Os08g33810	--	--	-22.38	2.4	Hypo	lipoate_protein_ligase,_putative,_expressed
LOC_Os02g48340	--	--	-22.36	3.94	Hypo	RNA_recognition_motif_containing_protein,_putative,_expressed
LOC_Os12g35350	--	--	-22.25	2.48	Hypo	kelch_repeat_protein,_putative,_expressed
LOC_Os09g25380	--	--	-22.04	1.19	Hypo	kinesin_motor_protein-related,_putative,_expressed
LOC_Os09g39560	--	--	-22.03	1.88	Hypo	genetic_modifier,_putative,_expressed
LOC_Os11g10780	--	--	-21.93	4.95	Hypo	expressed_protein
LOC_Os02g13060	--	--	-21.89	2.76	Hypo	expressed_protein
LOC_Os10g07556	--	--	-21.56	2.05	Hypo	wall-associated_receptor_kinase-like_22_precursor,_putative,_expressed
LOC_Os05g12640	--	--	-21.29	2.61	Hypo	BURP_domain_containing_protein,_expressed
LOC_Os02g28900	--	--	-21.28	3.06	Hypo	cytokinin-O-glucosyltransferase_2,_putative,_expressed
LOC_Os01g37800	--	--	-21.25	1.78	Hypo	ras-related_protein,_putative,_expressed
LOC_Os11g01510	--	--	-21.24	1.5	Hypo	ubiquitin-activating_enzyme,_putative,_expressed
LOC_Os10g05990	--	--	-21.08	4.69	Hypo	POEI14_-_Pollen_Ole_e_I_allergen_and_extensin_family_protein_precursor,_expressed
LOC_Os08g13699	--	--	-20.87	5.49	Hypo	expressed_protein
LOC_Os01g10400	--	--	-20.48	3.13	Hypo	expressed_protein
LOC_Os02g32469	--	--	-20.47	2.28	Hypo	expressed_protein
LOC_Os06g14370	--	--	-20.4	2.87	Hypo	caleosin_related_protein,_putative,_expressed
LOC_Os11g41990	--	--	-20.17	1.09	Hypo	armadillo/beta-catenin-like_repeat_family_protein,_expressed
LOC_Os01g64960	--	--	-20.16	1.32	Hypo	chlorophyll_A-B_binding_protein,_putative,_expressed
LOC_Os05g04000	--	--	-20.14	2.63	Hypo	expressed_protein
LOC_Os11g01154	-84.54	1.39	-70	3.05	Hypo	dehydrogenase,_putative,_expressed
LOC_Os06g14324	-66.98	3.11	-62.9	2.43	Hypo	caleosin_related_protein,_putative,_expressed
LOC_Os01g01520	-66.67	4.55	-25.04	5.31	Hypo	transferase_family_protein,_putative,_expressed
LOC_Os03g39610	-66.28	1.47	-40.72	1.19	Hypo	chlorophyll_A-B_binding_protein,_putative,_expressed
LOC_Os01g12320	-62.42	5.53	-58.52	6.09	Hypo	GDSL-like_lipase/acylhydrolase,_putative,_expressed
LOC_Os08g01390	-59.17	2.58	-44.44	2.05	Hypo	phosphatidylinositol-4-phosphate_5-Kinase,_putative,_expressed
LOC_Os09g17570	-53.15	4.82	-53.15	3.99	Hypo	expressed_protein
LOC_Os06g43860	-51.5	4.92	-57.26	4.32	Hypo	homeobox_protein_knotted-1,_putative,_expressed
LOC_Os04g32980	-43.18	4.59	-32.71	3.76	Hypo	protein_binding_protein,_putative,_expressed
LOC_Os06g36700	-42.6	1.18	-42.07	1.49	Hypo	T-complex_protein,_putative,_expressed
LOC_Os02g37690	-41.18	1.72	-20.74	1.82	Hypo	UDP-glucoronosyl_and_UDP-glucosyl_transferase,_putative,_expressed
LOC_Os01g41220	-40.61	5.32	-40.1	5.42	Hypo	DUF538_domain_containing_protein,_putative,_expressed
LOC_Os02g06840	-40.53	2.9	-23.76	2.27	Hypo	galactosyltransferase,_putative,_expressed
LOC_Os10g05950	-39.38	3.76	-25.42	3.27	Hypo	POEI11_-_Pollen_Ole_e_I_allergen_and_extensin_family_protein_precursor,_expressed
LOC_Os01g38980	-36.42	2.33	-20.65	2.95	Hypo	calmodulin-binding_protein,_putative,_expressed
LOC_Os03g61340	-36.2	1.61	-38.3	3.71	Hypo	hydrolase,_alpha/beta_fold_family_domain_containing_protein,_expressed
LOC_Os01g73024	-33.47	4.1	-24.31	4.61	Hypo	expressed_protein
LOC_Os09g02700	-32.68	1.45	-27.57	1.1	Hypo	polyadenylate-binding_protein,_putative,_expressed
LOC_Os01g52500	-32.33	4.3	-22.91	4.4	Hypo	NADP-dependent_malic_enzyme,_putative,_expressed
LOC_Os02g05780	-31.85	3.52	-31.85	2.9	Hypo	expressed_protein
LOC_Os09g02270	-31.16	1.71	-31.43	1.33	Hypo	cyclase_family_protein,_putative,_expressed
LOC_Os04g53520	-29.33	3.05	-54.95	2.48	Hypo	expressed_protein
LOC_Os05g03040	-28.42	1.03	-34.39	1.77	Hypo	AP2_domain_containing_protein,_expressed
ChrSy.fgenesh.gene.37	-26.6	2.58	-40.29	2.15	Hypo	expressed_protein
LOC_Os05g49290	-25.82	3.59	-26.74	3.49	Hypo	3-ketoacyl-CoA_synthase,_putative,_expressed
LOC_Os06g45820	-25.21	5.84	-23.79	4.24	Hypo	OsFtsH2__FtsH_protease,_homologue_of_AtFtsH2/8,_expressed
LOC_Os06g36560	-24.74	7.23	-24.46	6.92	Hypo	inositol_oxygenase,_putative,_expressed
LOC_Os04g45834	-23.52	4.56	-22.88	4.85	Hypo	DUF584_domain_containing_protein,_putative,_expressed
LOC_Os12g20324	-23.04	8.09	-32.93	1.5	Hypo	cyclin-A1,_putative,_expressed
LOC_Os08g07390	-22.84	1.79	-30.71	1.43	Hypo	mla1,_putative,_expressed
LOC_Os11g44810	-22.83	1.59	-24	1.63	Hypo	auxin-repressed_protein,_putative,_expressed
LOC_Os06g05660	-21.18	1.26	-24.62	1.24	Hypo	NAP_domain_containing_protein,_putative,_expressed
LOC_Os09g26620	-20.46	2.35	-20.7	2.09	Hypo	auxin-repressed_protein,_putative,_expressed
LOC_Os02g38840	-20.34	3.86	-42.39	3.18	Hypo	glucose-6-phosphate_1-dehydrogenase,_cytoplasmic_isoform,_putative,_expressed
